# Supplementary material for: Leaf and Root-Associated Fungal Assemblages Do Not Follow Similar Elevational Diversity Patterns
Source: PLoS One. 2014 Jun 27;9(6):e100668. doi: 10.1371/journal.pone.0100668 (PMC4074112; doi:10.1371/journal.pone.0100668)
Supplement: Table S1 — List of the MOTUs with the taxonomic assignation and classification as ectomycorrhizal fungi (if applicable). (XLS) [file pone.0100668.s004.xls]

MOTU	Phylum	EcM	Abundance_Phyllosphere	Abundance_Roots	Abundance_Total	Frequency	CS1.leaf	CS2.leaf	CS1.leafasco	CS2.leafasco	CS1.leafbasidio	CS2.leafbasidio	CS1.roots	CS2.roots	CS1.rootasco	CS2.rootasco	CS1.rootbasidio	CS2.rootbasidio	CS1.rootecm	CS2.rootecm	Contrib1.leaf	Contrib2.leaf	Contrib1.leafasco	Contrib2.leafasco	Contrib1.leafbasidio	Contrib2.leafbasidio	Contrib1.roots	Contrib2.roots	Contrib1.rootasco	Contrib2.rootasco	Contrib1.rootbasidio	Contrib2.rootbasidio	Contrib1.rootecm	Contrib2.rootecm
acephala.sp1	0	Ascomycota	19	0	19	8	1.47572321841991	-0.0304907441883102	1.52429939213967	0.0801818470386518	NA	NA	NA	NA	NA	NA	NA	NA	NA	NA	0.358681640807002	0.000219523546648766	0.540798405305055	0.00220869322971289	NA	NA	NA	NA	NA	NA	NA	NA	NA	NA
acephala.sp2	0	Ascomycota	0	6	6	2	NA	NA	NA	NA	NA	NA	NA	NA	NA	NA	NA	NA	NA	NA	NA	NA	NA	NA	NA	NA	NA	NA	NA	NA	NA	NA	NA	NA
acremonium.alternatum	0	Ascomycota	0	23	23	14	NA	NA	NA	NA	NA	NA	NA	NA	NA	NA	NA	NA	NA	NA	NA	NA	NA	NA	NA	NA	NA	NA	NA	NA	NA	NA	NA	NA
acremonium.psammosporum	0	Ascomycota	0	2	2	2	NA	NA	NA	NA	NA	NA	NA	NA	NA	NA	NA	NA	NA	NA	NA	NA	NA	NA	NA	NA	NA	NA	NA	NA	NA	NA	NA	NA
acremonium.rutilum	0	Ascomycota	2	0	2	1	NA	NA	NA	NA	NA	NA	NA	NA	NA	NA	NA	NA	NA	NA	NA	NA	NA	NA	NA	NA	NA	NA	NA	NA	NA	NA	NA	NA
acrostalagmus.luteoalbus	0	Ascomycota	0	5	5	1	NA	NA	NA	NA	NA	NA	NA	NA	NA	NA	NA	NA	NA	NA	NA	NA	NA	NA	NA	NA	NA	NA	NA	NA	NA	NA	NA	NA
agrocybe.erebia	0	Basidiomycota	0	18	18	2	NA	NA	NA	NA	NA	NA	NA	NA	NA	NA	NA	NA	NA	NA	NA	NA	NA	NA	NA	NA	NA	NA	NA	NA	NA	NA	NA	NA
agrocybe.sp1	0	Basidiomycota	1	2	3	2	NA	NA	NA	NA	NA	NA	NA	NA	NA	NA	NA	NA	NA	NA	NA	NA	NA	NA	NA	NA	NA	NA	NA	NA	NA	NA	NA	NA
alatospora.acuminata	0	Ascomycota	0	2	2	1	NA	NA	NA	NA	NA	NA	NA	NA	NA	NA	NA	NA	NA	NA	NA	NA	NA	NA	NA	NA	NA	NA	NA	NA	NA	NA	NA	NA
albotricha.sp1	0	Ascomycota	0	7	7	3	NA	NA	NA	NA	NA	NA	NA	NA	NA	NA	NA	NA	NA	NA	NA	NA	NA	NA	NA	NA	NA	NA	NA	NA	NA	NA	NA	NA
alternaria.brassicae	0	Ascomycota	2	0	2	2	NA	NA	NA	NA	NA	NA	NA	NA	NA	NA	NA	NA	NA	NA	NA	NA	NA	NA	NA	NA	NA	NA	NA	NA	NA	NA	NA	NA
alternaria.infectoria	0	Ascomycota	56	5	61	18	0.902868507710229	-0.465728129056694	1.03956414839121	-0.371493061205548	NA	NA	NA	NA	NA	NA	NA	NA	NA	NA	0.402781571285272	0.153649536733428	0.754603284428383	0.142234828956401	NA	NA	NA	NA	NA	NA	NA	NA	NA	NA
alternaria.sp1	0	Ascomycota	26	0	26	10	-0.726690460475983	0.625353155138083	-0.736902224951629	0.508162430933759	NA	NA	NA	NA	NA	NA	NA	NA	NA	NA	0.260927287787857	0.277023752216824	0.379171633671273	0.266139692083775	NA	NA	NA	NA	NA	NA	NA	NA	NA	NA
alternaria.sp2	0	Ascomycota	0	2	2	1	NA	NA	NA	NA	NA	NA	NA	NA	NA	NA	NA	NA	NA	NA	NA	NA	NA	NA	NA	NA	NA	NA	NA	NA	NA	NA	NA	NA
amanita.citrina	1	Basidiomycota	0	7	7	3	NA	NA	NA	NA	NA	NA	NA	NA	NA	NA	NA	NA	NA	NA	NA	NA	NA	NA	NA	NA	NA	NA	NA	NA	NA	NA	NA	NA
amanita.fulva	1	Basidiomycota	0	2	2	1	NA	NA	NA	NA	NA	NA	NA	NA	NA	NA	NA	NA	NA	NA	NA	NA	NA	NA	NA	NA	NA	NA	NA	NA	NA	NA	NA	NA
amanita.muscaria	1	Basidiomycota	0	4	4	1	NA	NA	NA	NA	NA	NA	NA	NA	NA	NA	NA	NA	NA	NA	NA	NA	NA	NA	NA	NA	NA	NA	NA	NA	NA	NA	NA	NA
amanita.phalloides	1	Basidiomycota	0	16	16	2	NA	NA	NA	NA	NA	NA	NA	NA	NA	NA	NA	NA	NA	NA	NA	NA	NA	NA	NA	NA	NA	NA	NA	NA	NA	NA	NA	NA
amanita.rubescens	1	Basidiomycota	0	23	23	9	NA	NA	NA	NA	NA	NA	-0.820598362273409	-0.195508285551533	NA	NA	-0.729415037104656	-0.436840514912785	-0.780803463413976	-0.302150873745996	NA	NA	NA	NA	NA	NA	0.263854018750079	0.020504761690697	NA	NA	0.442734234901875	0.265725102411165	0.883794213008511	0.20672233791733
amanita.sp1	1	Basidiomycota	0	262	262	20	NA	NA	NA	NA	NA	NA	-0.587331504909547	0.11536705538541	NA	NA	-0.630071450107749	-0.21100639708104	-0.593351404737716	-0.0731403127600395	NA	NA	NA	NA	NA	NA	0.324399561094076	0.0171355973680239	NA	NA	0.792838124315855	0.148795311913865	1.22490634096898	0.029071307643275
amanita.sp2	1	Basidiomycota	0	2	2	2	NA	NA	NA	NA	NA	NA	NA	NA	NA	NA	NA	NA	NA	NA	NA	NA	NA	NA	NA	NA	NA	NA	NA	NA	NA	NA	NA	NA
amanita.sp3	1	Basidiomycota	0	3	3	2	NA	NA	NA	NA	NA	NA	NA	NA	NA	NA	NA	NA	NA	NA	NA	NA	NA	NA	NA	NA	NA	NA	NA	NA	NA	NA	NA	NA
amanita.sp4	1	Basidiomycota	0	31	31	4	NA	NA	NA	NA	NA	NA	-0.751207097345574	-0.97104236805019	NA	NA	-0.696877354998513	-0.566902668015843	-0.598469358948458	-1.27441279407899	NA	NA	NA	NA	NA	NA	0.176893458657967	0.404660428490293	NA	NA	0.323293053335851	0.358008840666946	0.415376113107177	2.94204920298128
amanita.sp6	1	Basidiomycota	0	4	4	2	NA	NA	NA	NA	NA	NA	NA	NA	NA	NA	NA	NA	NA	NA	NA	NA	NA	NA	NA	NA	NA	NA	NA	NA	NA	NA	NA	NA
amanita.sp7	1	Basidiomycota	0	2	2	2	NA	NA	NA	NA	NA	NA	NA	NA	NA	NA	NA	NA	NA	NA	NA	NA	NA	NA	NA	NA	NA	NA	NA	NA	NA	NA	NA	NA
amanita.sp9	1	Basidiomycota	0	2	2	1	NA	NA	NA	NA	NA	NA	NA	NA	NA	NA	NA	NA	NA	NA	NA	NA	NA	NA	NA	NA	NA	NA	NA	NA	NA	NA	NA	NA
amanita.xylinivolva	1	Basidiomycota	0	4	4	2	NA	NA	NA	NA	NA	NA	NA	NA	NA	NA	NA	NA	NA	NA	NA	NA	NA	NA	NA	NA	NA	NA	NA	NA	NA	NA	NA	NA
amphinema.byssoides	1	Basidiomycota	0	26	26	4	NA	NA	NA	NA	NA	NA	0.845573166910097	-0.407526199637207	NA	NA	0.6658125842444	-0.123942715555463	0.876812745326365	0.136517918405088	NA	NA	NA	NA	NA	NA	0.224127317936917	0.0712730670003662	NA	NA	0.295112541893395	0.0171127089425998	0.891602723765763	0.0337605102084372
apiognomonia.errabunda	0	Ascomycota	5	0	5	4	NA	NA	NA	NA	NA	NA	NA	NA	NA	NA	NA	NA	NA	NA	NA	NA	NA	NA	NA	NA	NA	NA	NA	NA	NA	NA	NA	NA
apiognomonia.sp1	0	Ascomycota	61	0	61	21	0.088899334772704	-0.0380368035651619	0.145117806646869	-0.106081489821967	NA	NA	NA	NA	NA	NA	NA	NA	NA	NA	0.00780993824579368	0.00204976625802361	0.0294094912118663	0.0231960351700489	NA	NA	NA	NA	NA	NA	NA	NA	NA	NA
apodus.deciduus	0	Ascomycota	0	12	12	6	NA	NA	NA	NA	NA	NA	0.954341693692287	-0.293582292874344	-0.726084310677004	-0.110722378297779	NA	NA	NA	NA	NA	NA	NA	NA	NA	NA	0.285496115987151	0.036989128118043	0.362778271475248	0.0096617914856283	NA	NA	NA	NA
armillaria.cepistipes	0	Basidiomycota	0	46	46	6	NA	NA	NA	NA	NA	NA	0.90705353495774	-0.136029612040736	NA	NA	0.86815433236292	1.58791203685114	NA	NA	NA	NA	NA	NA	NA	NA	0.257904101522997	0.00794111156442508	NA	NA	0.501738632625604	2.80885700875967	NA	NA
armillaria.sinapina	0	Basidiomycota	0	285	285	12	NA	NA	NA	NA	NA	NA	0.879742924606505	0.273793858287898	NA	NA	0.964287542381431	-0.321361508062228	NA	NA	NA	NA	NA	NA	NA	NA	0.363911041605083	0.0482561912818034	NA	NA	0.928513108907823	0.172566194500085	NA	NA
armillaria.sp1	0	Basidiomycota	0	41	41	1	NA	NA	NA	NA	NA	NA	NA	NA	NA	NA	NA	NA	NA	NA	NA	NA	NA	NA	NA	NA	NA	NA	NA	NA	NA	NA	NA	NA
armillaria.sp2	0	Basidiomycota	0	2	2	2	NA	NA	NA	NA	NA	NA	NA	NA	NA	NA	NA	NA	NA	NA	NA	NA	NA	NA	NA	NA	NA	NA	NA	NA	NA	NA	NA	NA
articulospora.sp1	0	Ascomycota	2	0	2	1	NA	NA	NA	NA	NA	NA	NA	NA	NA	NA	NA	NA	NA	NA	NA	NA	NA	NA	NA	NA	NA	NA	NA	NA	NA	NA	NA	NA
ascochyta.skagwayensis	0	Ascomycota	29	0	29	12	-0.185834770240091	0.482786062293547	-0.26674664881329	0.378509257389811	NA	NA	NA	NA	NA	NA	NA	NA	NA	NA	0.0132718071529008	0.128419594683959	0.0386428882230163	0.114845262336861	NA	NA	NA	NA	NA	NA	NA	NA	NA	NA
ascochyta.sp1	0	Ascomycota	7	0	7	4	-0.73961487517786	0.530127767955663	-0.801228602123752	0.412321042096395	NA	NA	NA	NA	NA	NA	NA	NA	NA	NA	0.0900970562303492	0.0663599680181822	0.149419657970846	0.058405572468632	NA	NA	NA	NA	NA	NA	NA	NA	NA	NA
aspergillus.flavus	0	Ascomycota	2	0	2	1	NA	NA	NA	NA	NA	NA	NA	NA	NA	NA	NA	NA	NA	NA	NA	NA	NA	NA	NA	NA	NA	NA	NA	NA	NA	NA	NA	NA
aspergillus.tardus	0	Ascomycota	0	3	3	2	NA	NA	NA	NA	NA	NA	NA	NA	NA	NA	NA	NA	NA	NA	NA	NA	NA	NA	NA	NA	NA	NA	NA	NA	NA	NA	NA	NA
asterophora.sp1	0	Basidiomycota	0	38	38	16	NA	NA	NA	NA	NA	NA	0.235631969143409	-0.295972236858636	NA	NA	0.148210925161782	1.01617543095589	NA	NA	NA	NA	NA	NA	NA	NA	0.0261067068645082	0.0563907131727239	NA	NA	0.0219348850958195	1.72546195999548	NA	NA
asterotremella.albida	0	Basidiomycota	0	16	16	5	NA	NA	NA	NA	NA	NA	NA	NA	NA	NA	NA	NA	NA	NA	NA	NA	NA	NA	NA	NA	NA	NA	NA	NA	NA	NA	NA	NA
astraeus.sp1	0	Basidiomycota	0	14	14	2	NA	NA	NA	NA	NA	NA	NA	NA	NA	NA	NA	NA	NA	NA	NA	NA	NA	NA	NA	NA	NA	NA	NA	NA	NA	NA	NA	NA
athelia.sp1	0	Basidiomycota	2	0	2	1	NA	NA	NA	NA	NA	NA	NA	NA	NA	NA	NA	NA	NA	NA	NA	NA	NA	NA	NA	NA	NA	NA	NA	NA	NA	NA	NA	NA
atradidymella.sp1	0	Ascomycota	9	0	9	2	NA	NA	NA	NA	NA	NA	NA	NA	NA	NA	NA	NA	NA	NA	NA	NA	NA	NA	NA	NA	NA	NA	NA	NA	NA	NA	NA	NA
aureobasidium.pullulans	0	Ascomycota	117	0	117	27	-0.106001001123938	0.313524468125288	-0.134216358236174	0.257478238171855	NA	NA	NA	NA	NA	NA	NA	NA	NA	NA	0.0117206475701416	0.147000999519645	0.0265544980816636	0.144243645918302	NA	NA	NA	NA	NA	NA	NA	NA	NA	NA
aureobasidium.sp1	0	Ascomycota	4919	6	4925	33	-0.0238726872148942	0.0938497238051781	0.00962843819870134	0.0431220153592731	NA	NA	NA	NA	NA	NA	NA	NA	NA	NA	0.00103251085929018	0.0228772461373925	0.000237355461352482	0.00702706664473571	NA	NA	NA	NA	NA	NA	NA	NA	NA	NA
aureobasidium.sp2	0	Ascomycota	362	0	362	25	0.316078493262826	-0.149538718819802	0.375203084847163	-0.154290488677218	NA	NA	NA	NA	NA	NA	NA	NA	NA	NA	0.126152482497888	0.0404817197712418	0.251208442871001	0.0627000919634232	NA	NA	NA	NA	NA	NA	NA	NA	NA	NA
aureobasidium.sp3	0	Ascomycota	67	0	67	12	0.853973727091916	-0.490740811743819	0.969195158100081	-0.484256148422735	NA	NA	NA	NA	NA	NA	NA	NA	NA	NA	0.160150051608643	0.0758207633381862	0.2915117453431	0.107416824888532	NA	NA	NA	NA	NA	NA	NA	NA	NA	NA
babjeviella.inositovora	0	Ascomycota	0	3	3	2	NA	NA	NA	NA	NA	NA	NA	NA	NA	NA	NA	NA	NA	NA	NA	NA	NA	NA	NA	NA	NA	NA	NA	NA	NA	NA	NA	NA
basidiobolus.ranarum	0	Zygomycota	0	4	4	3	NA	NA	NA	NA	NA	NA	NA	NA	NA	NA	NA	NA	NA	NA	NA	NA	NA	NA	NA	NA	NA	NA	NA	NA	NA	NA	NA	NA
bensingtonia.sp1	0	Basidiomycota	3	0	3	1	NA	NA	NA	NA	NA	NA	NA	NA	NA	NA	NA	NA	NA	NA	NA	NA	NA	NA	NA	NA	NA	NA	NA	NA	NA	NA	NA	NA
bensingtonia.sp2	0	Basidiomycota	3	0	3	1	NA	NA	NA	NA	NA	NA	NA	NA	NA	NA	NA	NA	NA	NA	NA	NA	NA	NA	NA	NA	NA	NA	NA	NA	NA	NA	NA	NA
bensingtonia.yamatoana	0	Basidiomycota	25	4	29	10	-0.205009691647327	-1.46720881108088	NA	NA	-0.596610651654883	1.20090799838776	NA	NA	NA	NA	NA	NA	NA	NA	0.0115371054348503	0.847183842654509	NA	NA	0.432281525934306	2.70747865860767	NA	NA	NA	NA	NA	NA	NA	NA
bensingtonia.yuccicola	0	Basidiomycota	50	0	50	13	0.709754512998827	0.599250126166926	NA	NA	0.870151093203248	-0.521044599042921	NA	NA	NA	NA	NA	NA	NA	NA	0.193594242739963	0.19785093888562	NA	NA	1.28736603308394	0.713548339834039	NA	NA	NA	NA	NA	NA	NA	NA
bionectria.compactiuscula	0	Ascomycota	0	6	6	5	NA	NA	NA	NA	NA	NA	NA	NA	NA	NA	NA	NA	NA	NA	NA	NA	NA	NA	NA	NA	NA	NA	NA	NA	NA	NA	NA	NA
bisporella.citrina	0	Ascomycota	0	3	3	2	NA	NA	NA	NA	NA	NA	NA	NA	NA	NA	NA	NA	NA	NA	NA	NA	NA	NA	NA	NA	NA	NA	NA	NA	NA	NA	NA	NA
blumeria.graminis	0	Ascomycota	8	0	8	4	-0.804366718101373	1.17081876721512	-0.791263621706609	0.882506196697505	NA	NA	NA	NA	NA	NA	NA	NA	NA	NA	0.106563263551492	0.323686370056273	0.145726068535611	0.267558538187782	NA	NA	NA	NA	NA	NA	NA	NA	NA	NA
boletus.aestivalis	1	Basidiomycota	0	121	121	8	NA	NA	NA	NA	NA	NA	-0.749255713120711	0.390749401704843	NA	NA	-0.745703007891006	-0.280346960129131	-0.73254568459579	0.215932362927147	NA	NA	NA	NA	NA	NA	0.263963448739953	0.098288403543715	NA	NA	0.555273205183877	0.131328719891292	0.933508691857315	0.126694108403493
boletus.badius	1	Basidiomycota	0	153	153	8	NA	NA	NA	NA	NA	NA	-1.00473103682273	0.781475367726727	NA	NA	-1.01340216377963	0.42839500120917	-1.01426001045413	0.774418365879854	NA	NA	NA	NA	NA	NA	0.474660731085758	0.393130034649817	NA	NA	1.02550688804307	0.306659764329652	1.78956527047877	1.62956704455435
boletus.chrysenteron	1	Basidiomycota	0	31	31	4	NA	NA	NA	NA	NA	NA	-0.142467188822749	0.562689726873081	NA	NA	0.0181439822321581	0.0738109145422864	-0.214208854559057	-0.764680525983676	NA	NA	NA	NA	NA	NA	0.00477181262198484	0.101909252114253	NA	NA	0.00016436530707284	0.00455175822479098	0.0399111075301933	0.794421537670569
boletus.cisalpinus	1	Basidiomycota	0	3	3	2	NA	NA	NA	NA	NA	NA	NA	NA	NA	NA	NA	NA	NA	NA	NA	NA	NA	NA	NA	NA	NA	NA	NA	NA	NA	NA	NA	NA
boletus.edulis	1	Basidiomycota	0	25	25	7	NA	NA	NA	NA	NA	NA	-1.08203501597809	-0.950339341563887	NA	NA	-0.99691419013933	-0.300888473412873	-0.978728181796671	-0.108135330555653	NA	NA	NA	NA	NA	NA	0.275255688207541	0.290691985693145	NA	NA	0.496204258609013	0.0756395810234592	0.83318823558493	0.0158864248895435
boletus.erythropus	1	Basidiomycota	0	91	91	6	NA	NA	NA	NA	NA	NA	-1.22903098437979	-0.231245410360114	NA	NA	-1.21654976255014	0.914416479126177	-1.31622701677127	1.29164130793963	NA	NA	NA	NA	NA	NA	0.710246874271415	0.0344232508215265	NA	NA	1.47786472745916	1.39719202033708	3.01377300946838	4.53319912802125
boletus.luridus	1	Basidiomycota	0	4	4	1	NA	NA	NA	NA	NA	NA	NA	NA	NA	NA	NA	NA	NA	NA	NA	NA	NA	NA	NA	NA	NA	NA	NA	NA	NA	NA	NA	NA
boletus.porosporus	1	Basidiomycota	0	91	91	5	NA	NA	NA	NA	NA	NA	0.953471125570086	0.310280916729401	NA	NA	1.07595507850133	-0.406085012444112	0.948086245159876	-0.455984317724444	NA	NA	NA	NA	NA	NA	0.35621935487359	0.0516457422400888	NA	NA	0.963345250898442	0.229625801177769	1.30305690861934	0.470803315165388
boletus.pruinatus	1	Basidiomycota	0	2415	2415	28	NA	NA	NA	NA	NA	NA	-0.417469952407319	-0.299498804955073	NA	NA	-0.472968983364542	-0.113858520878671	-0.418979405229513	-0.0974605424901185	NA	NA	NA	NA	NA	NA	0.300473062054787	0.211722618103305	NA	NA	0.81905238674681	0.0794274306775375	1.11971041985138	0.0946346160463428
boletus.pulverulentus	1	Basidiomycota	0	5	5	1	NA	NA	NA	NA	NA	NA	NA	NA	NA	NA	NA	NA	NA	NA	NA	NA	NA	NA	NA	NA	NA	NA	NA	NA	NA	NA	NA	NA
boletus.sp1	1	Basidiomycota	0	128	128	21	NA	NA	NA	NA	NA	NA	-0.494536320876837	-0.104950154525054	NA	NA	-0.53482022747458	0.334675038152376	-0.561009801836996	0.230023366459154	NA	NA	NA	NA	NA	NA	0.210824699255292	0.0129990985749489	NA	NA	0.523639031334451	0.343127942708306	1.00376320261066	0.263576259367494
boletus.sp2	1	Basidiomycota	0	59	59	1	NA	NA	NA	NA	NA	NA	NA	NA	NA	NA	NA	NA	NA	NA	NA	NA	NA	NA	NA	NA	NA	NA	NA	NA	NA	NA	NA	NA
boletus.subtomentosus	1	Basidiomycota	0	5	5	1	NA	NA	NA	NA	NA	NA	NA	NA	NA	NA	NA	NA	NA	NA	NA	NA	NA	NA	NA	NA	NA	NA	NA	NA	NA	NA	NA	NA
botryotinia.fuckeliana	0	Ascomycota	59	3	62	23	0.218973517179741	0.417504583638638	0.21342377251165	0.416114830695349	NA	NA	NA	NA	NA	NA	NA	NA	NA	NA	0.0394868527008588	0.205796299792206	0.053009100926858	0.29742651411504	NA	NA	NA	NA	NA	NA	NA	NA	NA	NA
bulgaria.inquinans	0	Ascomycota	0	7	7	1	NA	NA	NA	NA	NA	NA	NA	NA	NA	NA	NA	NA	NA	NA	NA	NA	NA	NA	NA	NA	NA	NA	NA	NA	NA	NA	NA	NA
bullera.mrakii	0	Basidiomycota	5	0	5	3	NA	NA	NA	NA	NA	NA	NA	NA	NA	NA	NA	NA	NA	NA	NA	NA	NA	NA	NA	NA	NA	NA	NA	NA	NA	NA	NA	NA
bulleromyces.albus	0	Basidiomycota	8	0	8	4	1.93048568229101	0.642825977547268	NA	NA	1.7176801662958	-0.206784943380503	NA	NA	NA	NA	NA	NA	NA	NA	0.613807932980418	0.0975735036413001	NA	NA	2.14991120173905	0.0481653415532667	NA	NA	NA	NA	NA	NA	NA	NA
byssocorticium.atrovirens	1	Basidiomycota	0	116	116	13	NA	NA	NA	NA	NA	NA	-0.0880007365773323	-0.392781429009232	NA	NA	-0.126193185112814	0.665979436683979	-0.155029737554693	0.659807506057935	NA	NA	NA	NA	NA	NA	0.00424818158214326	0.115865547710678	NA	NA	0.0185521189860448	0.864642219048189	0.0487781978292092	1.380073568985
byssocorticium.sp1	1	Basidiomycota	0	9	9	4	NA	NA	NA	NA	NA	NA	NA	NA	NA	NA	NA	NA	NA	NA	NA	NA	NA	NA	NA	NA	NA	NA	NA	NA	NA	NA	NA	NA
cadophora.sp1	0	Ascomycota	0	37	37	3	NA	NA	NA	NA	NA	NA	NA	NA	NA	NA	NA	NA	NA	NA	NA	NA	NA	NA	NA	NA	NA	NA	NA	NA	NA	NA	NA	NA
cadophora.sp2	0	Ascomycota	31	0	31	12	-0.870436108904272	0.549158153781826	-0.90007140827401	0.460790728581273	NA	NA	NA	NA	NA	NA	NA	NA	NA	NA	0.332768230317938	0.189892873683144	0.502825754418189	0.194517860480738	NA	NA	NA	NA	NA	NA	NA	NA	NA	NA
cadophora.sp3	0	Ascomycota	0	26	26	4	NA	NA	NA	NA	NA	NA	1.51439889929059	-0.18646929445902	-1.5769002989168	0.436270333602686	NA	NA	NA	NA	NA	NA	NA	NA	NA	NA	0.539180581179445	0.0111915514898666	1.28332571439735	0.112501801352019	NA	NA	NA	NA
cadophora.sp4	0	Ascomycota	0	3	3	2	NA	NA	NA	NA	NA	NA	NA	NA	NA	NA	NA	NA	NA	NA	NA	NA	NA	NA	NA	NA	NA	NA	NA	NA	NA	NA	NA	NA
calcarisporium.arbuscula	0	Ascomycota	0	11	11	8	NA	NA	NA	NA	NA	NA	NA	NA	NA	NA	NA	NA	NA	NA	NA	NA	NA	NA	NA	NA	NA	NA	NA	NA	NA	NA	NA	NA
caliciopsis.sp1	0	Ascomycota	9	0	9	2	NA	NA	NA	NA	NA	NA	NA	NA	NA	NA	NA	NA	NA	NA	NA	NA	NA	NA	NA	NA	NA	NA	NA	NA	NA	NA	NA	NA
calycina.sp1	0	Ascomycota	4	0	4	2	NA	NA	NA	NA	NA	NA	NA	NA	NA	NA	NA	NA	NA	NA	NA	NA	NA	NA	NA	NA	NA	NA	NA	NA	NA	NA	NA	NA
candida.paludigena	0	Ascomycota	0	3	3	2	NA	NA	NA	NA	NA	NA	NA	NA	NA	NA	NA	NA	NA	NA	NA	NA	NA	NA	NA	NA	NA	NA	NA	NA	NA	NA	NA	NA
candida.sp1	0	Ascomycota	0	2	2	2	NA	NA	NA	NA	NA	NA	NA	NA	NA	NA	NA	NA	NA	NA	NA	NA	NA	NA	NA	NA	NA	NA	NA	NA	NA	NA	NA	NA
capnobotryella.renispora	0	Ascomycota	21	0	21	12	0.712403065470943	0.00300628471009307	0.838517480159278	0.00284608083065532	NA	NA	NA	NA	NA	NA	NA	NA	NA	NA	0.0835893380887976	2.13405337804635e-06	0.163651160937818	2.78277278741943e-06	NA	NA	NA	NA	NA	NA	NA	NA	NA	NA
capnobotryella.sp1	0	Ascomycota	12	0	12	7	-0.827974428085826	0.760961422214124	-0.8061223793504	0.637955835094132	NA	NA	NA	NA	NA	NA	NA	NA	NA	NA	0.188183665853378	0.227886759108774	0.252084158875843	0.233030767301436	NA	NA	NA	NA	NA	NA	NA	NA	NA	NA
capnobotryella.sp2	0	Ascomycota	10	0	10	5	NA	NA	NA	NA	NA	NA	NA	NA	NA	NA	NA	NA	NA	NA	NA	NA	NA	NA	NA	NA	NA	NA	NA	NA	NA	NA	NA	NA
capnobotryella.sp3	0	Ascomycota	4	0	4	2	NA	NA	NA	NA	NA	NA	NA	NA	NA	NA	NA	NA	NA	NA	NA	NA	NA	NA	NA	NA	NA	NA	NA	NA	NA	NA	NA	NA
capronia.sp1	0	Ascomycota	6	0	6	2	NA	NA	NA	NA	NA	NA	NA	NA	NA	NA	NA	NA	NA	NA	NA	NA	NA	NA	NA	NA	NA	NA	NA	NA	NA	NA	NA	NA
capronia.sp2	0	Ascomycota	4	0	4	3	NA	NA	NA	NA	NA	NA	NA	NA	NA	NA	NA	NA	NA	NA	NA	NA	NA	NA	NA	NA	NA	NA	NA	NA	NA	NA	NA	NA
catenulostroma.sp1	0	Ascomycota	6	0	6	1	NA	NA	NA	NA	NA	NA	NA	NA	NA	NA	NA	NA	NA	NA	NA	NA	NA	NA	NA	NA	NA	NA	NA	NA	NA	NA	NA	NA
cenococcum.geophilum	1	Ascomycota	0	78	78	15	NA	NA	NA	NA	NA	NA	-0.0101696797525641	1.04259884948196	0.312281652027188	0.932905158241994	NA	NA	-0.0621687764059378	0.230205384549404	NA	NA	NA	NA	NA	NA	5.67342099191774e-05	0.816369761407716	0.117435160895257	1.20032786047168	NA	NA	0.00784405023950566	0.167995902818751
cenococcum.sp1	1	Ascomycota	0	77	77	5	NA	NA	NA	NA	NA	NA	1.54977463911626	0.00507915204693802	-1.43765283422	0.432296157548703	NA	NA	1.68818799438433	1.13192083871248	NA	NA	NA	NA	NA	NA	0.941108120818446	1.38390672342106e-05	1.77780950900379	0.184102468932337	NA	NA	4.13151473760324	2.90116086074892
cenococcum.sp2	1	Ascomycota	0	21	21	8	NA	NA	NA	NA	NA	NA	NA	NA	NA	NA	NA	NA	NA	NA	NA	NA	NA	NA	NA	NA	NA	NA	NA	NA	NA	NA	NA	NA
cenococcum.sp3	1	Ascomycota	0	2	2	2	NA	NA	NA	NA	NA	NA	NA	NA	NA	NA	NA	NA	NA	NA	NA	NA	NA	NA	NA	NA	NA	NA	NA	NA	NA	NA	NA	NA
ceratobasidium.papillatum	0	Basidiomycota	2	0	2	2	NA	NA	NA	NA	NA	NA	NA	NA	NA	NA	NA	NA	NA	NA	NA	NA	NA	NA	NA	NA	NA	NA	NA	NA	NA	NA	NA	NA
cercophora.sp1	0	Ascomycota	0	3	3	1	NA	NA	NA	NA	NA	NA	NA	NA	NA	NA	NA	NA	NA	NA	NA	NA	NA	NA	NA	NA	NA	NA	NA	NA	NA	NA	NA	NA
cercospora.sp1	0	Ascomycota	16	0	16	7	1.04949887679066	0.40602141200953	0.994425436610135	0.526756674486205	NA	NA	NA	NA	NA	NA	NA	NA	NA	NA	0.181410860499457	0.0389262830570472	0.230165008149375	0.0953242466756397	NA	NA	NA	NA	NA	NA	NA	NA	NA	NA
cerrena.unicolor	0	Basidiomycota	2	0	2	2	NA	NA	NA	NA	NA	NA	NA	NA	NA	NA	NA	NA	NA	NA	NA	NA	NA	NA	NA	NA	NA	NA	NA	NA	NA	NA	NA	NA
chaetomium.sp1	0	Ascomycota	0	7	7	4	NA	NA	NA	NA	NA	NA	NA	NA	NA	NA	NA	NA	NA	NA	NA	NA	NA	NA	NA	NA	NA	NA	NA	NA	NA	NA	NA	NA
chaetosphaeria.innumera	0	Ascomycota	1	22	23	7	NA	NA	NA	NA	NA	NA	NA	NA	NA	NA	NA	NA	NA	NA	NA	NA	NA	NA	NA	NA	NA	NA	NA	NA	NA	NA	NA	NA
chaetosphaeria.myriocarpa	0	Ascomycota	1	2	3	3	NA	NA	NA	NA	NA	NA	NA	NA	NA	NA	NA	NA	NA	NA	NA	NA	NA	NA	NA	NA	NA	NA	NA	NA	NA	NA	NA	NA
chaetosphaeria.sp1	0	Ascomycota	0	74	74	10	NA	NA	NA	NA	NA	NA	-0.552139445068143	1.648418769752	1.10011539141349	1.190565933117	NA	NA	NA	NA	NA	NA	NA	NA	NA	NA	0.143344560174	1.74920511884789	1.24920841977467	1.67565655984966	NA	NA	NA	NA
chaetosphaeria.sp2	0	Ascomycota	0	32	32	12	NA	NA	NA	NA	NA	NA	-0.333486989864588	0.210026123977224	0.314514378551382	-0.12806016001445	NA	NA	NA	NA	NA	NA	NA	NA	NA	NA	0.0348618315378534	0.0189304533078523	0.0680688120889194	0.0129245350703884	NA	NA	NA	NA
chaetosphaeria.sp3	0	Ascomycota	0	20	20	6	NA	NA	NA	NA	NA	NA	-1.17066764729876	-0.424727847694549	0.865108384869099	-1.0726262551284	NA	NA	NA	NA	NA	NA	NA	NA	NA	NA	0.429595418535478	0.0774169134388867	0.515001157014004	0.906741922301995	NA	NA	NA	NA
chaetosphaeria.sp4	0	Ascomycota	0	15	15	8	NA	NA	NA	NA	NA	NA	NA	NA	NA	NA	NA	NA	NA	NA	NA	NA	NA	NA	NA	NA	NA	NA	NA	NA	NA	NA	NA	NA
chaetosphaeria.sp5	0	Ascomycota	0	9	9	7	NA	NA	NA	NA	NA	NA	NA	NA	NA	NA	NA	NA	NA	NA	NA	NA	NA	NA	NA	NA	NA	NA	NA	NA	NA	NA	NA	NA
chaetosphaeria.sp6	0	Ascomycota	0	9	9	4	NA	NA	NA	NA	NA	NA	-0.0345583694262451	0.966146125749575	0.3412013342524	0.606507001869394	NA	NA	NA	NA	NA	NA	NA	NA	NA	NA	0.00028077611315035	0.300442436512753	0.0600827589684505	0.217430142446158	NA	NA	NA	NA
chaetosphaeria.sp7	0	Ascomycota	0	9	9	6	NA	NA	NA	NA	NA	NA	NA	NA	NA	NA	NA	NA	NA	NA	NA	NA	NA	NA	NA	NA	NA	NA	NA	NA	NA	NA	NA	NA
chalara.sp1	0	Ascomycota	0	14	14	7	NA	NA	NA	NA	NA	NA	NA	NA	NA	NA	NA	NA	NA	NA	NA	NA	NA	NA	NA	NA	NA	NA	NA	NA	NA	NA	NA	NA
chamonixia.caespitosa	1	Basidiomycota	0	2	2	1	NA	NA	NA	NA	NA	NA	NA	NA	NA	NA	NA	NA	NA	NA	NA	NA	NA	NA	NA	NA	NA	NA	NA	NA	NA	NA	NA	NA
chaunopycnis.alba	0	Ascomycota	0	139	139	18	NA	NA	NA	NA	NA	NA	-0.687794625386283	-0.179537910752571	0.620746767352501	-0.591233304645894	NA	NA	NA	NA	NA	NA	NA	NA	NA	NA	0.407795714937262	0.0380416553431527	0.729169994474485	0.757595390033879	NA	NA	NA	NA
chaunopycnis.sp1	0	Ascomycota	0	53	53	9	NA	NA	NA	NA	NA	NA	-0.609922829598545	0.142655353388615	0.536423724091406	-0.272760246526026	NA	NA	NA	NA	NA	NA	NA	NA	NA	NA	0.174917574456914	0.0131003164186875	0.297012258973476	0.0879508936679594	NA	NA	NA	NA
chaunopycnis.sp2	0	Ascomycota	0	3	3	2	NA	NA	NA	NA	NA	NA	NA	NA	NA	NA	NA	NA	NA	NA	NA	NA	NA	NA	NA	NA	NA	NA	NA	NA	NA	NA	NA	NA
chaunopycnis.sp3	0	Ascomycota	0	2	2	2	NA	NA	NA	NA	NA	NA	NA	NA	NA	NA	NA	NA	NA	NA	NA	NA	NA	NA	NA	NA	NA	NA	NA	NA	NA	NA	NA	NA
chloridium.sp1	0	Ascomycota	0	16	16	4	NA	NA	NA	NA	NA	NA	NA	NA	NA	NA	NA	NA	NA	NA	NA	NA	NA	NA	NA	NA	NA	NA	NA	NA	NA	NA	NA	NA
chloridium.virescens	0	Ascomycota	0	12	12	5	NA	NA	NA	NA	NA	NA	NA	NA	NA	NA	NA	NA	NA	NA	NA	NA	NA	NA	NA	NA	NA	NA	NA	NA	NA	NA	NA	NA
cistella.acuum	0	Ascomycota	2	2	4	3	NA	NA	NA	NA	NA	NA	NA	NA	NA	NA	NA	NA	NA	NA	NA	NA	NA	NA	NA	NA	NA	NA	NA	NA	NA	NA	NA	NA
cistella.sp1	0	Ascomycota	0	6	6	2	NA	NA	NA	NA	NA	NA	NA	NA	NA	NA	NA	NA	NA	NA	NA	NA	NA	NA	NA	NA	NA	NA	NA	NA	NA	NA	NA	NA
cladophialophora.chaetospira	0	Ascomycota	0	115	115	27	NA	NA	NA	NA	NA	NA	0.479599642139006	-0.173706808235917	-0.483944929828699	-0.0401526200047768	NA	NA	NA	NA	NA	NA	NA	NA	NA	NA	0.288409857917018	0.0517974107524455	0.644642659624893	0.00508246758961272	NA	NA	NA	NA
cladophialophora.sp1	0	Ascomycota	0	201	201	20	NA	NA	NA	NA	NA	NA	0.58558495593891	-0.343733342716774	-0.706040537387998	-0.180167692999066	NA	NA	NA	NA	NA	NA	NA	NA	NA	NA	0.403091367963655	0.190146777334993	1.28634571289486	0.0959338672327224	NA	NA	NA	NA
cladophialophora.sp2	0	Ascomycota	0	75	75	21	NA	NA	NA	NA	NA	NA	-0.0232849354239556	-0.258999766165534	-0.123078625307744	-0.343086777116685	NA	NA	NA	NA	NA	NA	NA	NA	NA	NA	0.000509875024183714	0.0863643238486606	0.0312718583707383	0.278301831404105	NA	NA	NA	NA
cladophialophora.sp3	0	Ascomycota	0	23	23	11	NA	NA	NA	NA	NA	NA	0.0635397942535252	0.12689848921745	0.000528187135653785	-0.0330010779628629	NA	NA	NA	NA	NA	NA	NA	NA	NA	NA	0.00126556372165622	0.00691078340790369	1.91974171064299e-07	0.000858307882986689	NA	NA	NA	NA
cladophialophora.sp4	0	Ascomycota	0	17	17	8	NA	NA	NA	NA	NA	NA	-1.06356126925501	0.0450008046170686	1.00118487644459	-0.549408053192743	NA	NA	NA	NA	NA	NA	NA	NA	NA	NA	0.354582612748558	0.000869070356583006	0.689756375529379	0.237890386009941	NA	NA	NA	NA
cladophialophora.sp5	0	Ascomycota	0	15	15	8	NA	NA	NA	NA	NA	NA	-0.587769810450544	-0.428467599843576	0.453411342105727	-0.799257493083507	NA	NA	NA	NA	NA	NA	NA	NA	NA	NA	0.108294639497041	0.0787862358889034	0.141465950432029	0.503454563738398	NA	NA	NA	NA
cladophialophora.sp6	0	Ascomycota	0	12	12	3	NA	NA	NA	NA	NA	NA	NA	NA	NA	NA	NA	NA	NA	NA	NA	NA	NA	NA	NA	NA	NA	NA	NA	NA	NA	NA	NA	NA
cladophialophora.sp7	0	Ascomycota	0	6	6	2	NA	NA	NA	NA	NA	NA	NA	NA	NA	NA	NA	NA	NA	NA	NA	NA	NA	NA	NA	NA	NA	NA	NA	NA	NA	NA	NA	NA
cladophialophora.sp8	0	Ascomycota	0	3	3	2	NA	NA	NA	NA	NA	NA	NA	NA	NA	NA	NA	NA	NA	NA	NA	NA	NA	NA	NA	NA	NA	NA	NA	NA	NA	NA	NA	NA
cladophialophora.sp9	0	Ascomycota	0	4	4	2	NA	NA	NA	NA	NA	NA	NA	NA	NA	NA	NA	NA	NA	NA	NA	NA	NA	NA	NA	NA	NA	NA	NA	NA	NA	NA	NA	NA
cladosporium.cladosporioides	0	Ascomycota	10	0	10	5	NA	NA	NA	NA	NA	NA	NA	NA	NA	NA	NA	NA	NA	NA	NA	NA	NA	NA	NA	NA	NA	NA	NA	NA	NA	NA	NA	NA
cladosporium.graminum	0	Ascomycota	863	35	898	31	0.204942044140208	-0.0562071688587971	0.243916007712577	-0.0910788227240899	NA	NA	-1.18370917551518	-1.04822909974346	0.823182469437318	-1.32292273364536	NA	NA	NA	NA	0.0599533627783427	0.00646517933739628	0.120012794631104	0.0246984783328221	NA	NA	0.32941524956677	0.353661729003748	0.349720146474518	1.03446802573654	NA	NA	NA	NA
cladosporium.sp1	0	Ascomycota	259	0	259	18	-0.67145491695528	0.699302791512752	-0.713536067982012	0.564900949693342	NA	NA	NA	NA	NA	NA	NA	NA	NA	NA	0.445537531562751	0.692830241574589	0.711013687765781	0.657777702368001	NA	NA	NA	NA	NA	NA	NA	NA	NA	NA
cladosporium.sp2	0	Ascomycota	15	0	15	8	-0.448532134182774	0.884068481109141	-0.505209621387773	0.687495167504566	NA	NA	NA	NA	NA	NA	NA	NA	NA	NA	0.0552249335561852	0.307585335583493	0.0990117700791135	0.270627132950768	NA	NA	NA	NA	NA	NA	NA	NA	NA	NA
cladosporium.sp3	0	Ascomycota	7	0	7	6	NA	NA	NA	NA	NA	NA	NA	NA	NA	NA	NA	NA	NA	NA	NA	NA	NA	NA	NA	NA	NA	NA	NA	NA	NA	NA	NA	NA
cladosporium.sp4	0	Ascomycota	2	0	2	2	NA	NA	NA	NA	NA	NA	NA	NA	NA	NA	NA	NA	NA	NA	NA	NA	NA	NA	NA	NA	NA	NA	NA	NA	NA	NA	NA	NA
clavulina.amethystina	1	Basidiomycota	0	15	15	4	NA	NA	NA	NA	NA	NA	NA	NA	NA	NA	NA	NA	NA	NA	NA	NA	NA	NA	NA	NA	NA	NA	NA	NA	NA	NA	NA	NA
clavulina.cinerea	1	Basidiomycota	0	6	6	2	NA	NA	NA	NA	NA	NA	NA	NA	NA	NA	NA	NA	NA	NA	NA	NA	NA	NA	NA	NA	NA	NA	NA	NA	NA	NA	NA	NA
clavulina.cristata	1	Basidiomycota	0	113	113	10	NA	NA	NA	NA	NA	NA	0.389583541632666	0.541878889908435	NA	NA	0.373842520410535	-0.0521222537207254	0.185308501196073	-0.693308982331927	NA	NA	NA	NA	NA	NA	0.095153245732922	0.252028026731938	NA	NA	0.186076297446703	0.00605275530451355	0.07964863931817	1.74145932595005
clavulina.rugosa	1	Basidiomycota	0	4	4	1	NA	NA	NA	NA	NA	NA	NA	NA	NA	NA	NA	NA	NA	NA	NA	NA	NA	NA	NA	NA	NA	NA	NA	NA	NA	NA	NA	NA
clavulina.sp1	1	Basidiomycota	0	379	379	14	NA	NA	NA	NA	NA	NA	0.512071925388087	-0.213234796596784	NA	NA	0.431670540077484	-0.327353444821324	0.372733926754216	-0.615857595995255	NA	NA	NA	NA	NA	NA	0.18494255738585	0.0439049057441486	NA	NA	0.279107179259105	0.268592015692049	0.362525070571964	1.54586942987508
clavulina.sp2	1	Basidiomycota	0	63	63	10	NA	NA	NA	NA	NA	NA	0.621792292664982	0.866807594725254	NA	NA	0.637112789689944	0.770995922785766	0.743830905728842	1.00852604391498	NA	NA	NA	NA	NA	NA	0.212090456180831	0.564284138609746	NA	NA	0.472883720966485	1.1588279484085	1.12290797233676	3.22434845880307
clavulina.sp4	1	Basidiomycota	0	3	3	1	NA	NA	NA	NA	NA	NA	NA	NA	NA	NA	NA	NA	NA	NA	NA	NA	NA	NA	NA	NA	NA	NA	NA	NA	NA	NA	NA	NA
clitocybe.sp1	0	Basidiomycota	0	7	7	1	NA	NA	NA	NA	NA	NA	NA	NA	NA	NA	NA	NA	NA	NA	NA	NA	NA	NA	NA	NA	NA	NA	NA	NA	NA	NA	NA	NA
clonostachys.divergens	0	Ascomycota	0	5	5	3	NA	NA	NA	NA	NA	NA	NA	NA	NA	NA	NA	NA	NA	NA	NA	NA	NA	NA	NA	NA	NA	NA	NA	NA	NA	NA	NA	NA
coleophoma.empetri	0	Ascomycota	0	2	2	1	NA	NA	NA	NA	NA	NA	NA	NA	NA	NA	NA	NA	NA	NA	NA	NA	NA	NA	NA	NA	NA	NA	NA	NA	NA	NA	NA	NA
colletotrichum.sp1	0	Ascomycota	3	4	7	2	NA	NA	NA	NA	NA	NA	NA	NA	NA	NA	NA	NA	NA	NA	NA	NA	NA	NA	NA	NA	NA	NA	NA	NA	NA	NA	NA	NA
coniosporium.sp1	0	Ascomycota	3	0	3	3	NA	NA	NA	NA	NA	NA	NA	NA	NA	NA	NA	NA	NA	NA	NA	NA	NA	NA	NA	NA	NA	NA	NA	NA	NA	NA	NA	NA
coniothyrium.carteri	0	Ascomycota	5	0	5	3	NA	NA	NA	NA	NA	NA	NA	NA	NA	NA	NA	NA	NA	NA	NA	NA	NA	NA	NA	NA	NA	NA	NA	NA	NA	NA	NA	NA
coniothyrium.sp1	0	Ascomycota	2	0	2	1	NA	NA	NA	NA	NA	NA	NA	NA	NA	NA	NA	NA	NA	NA	NA	NA	NA	NA	NA	NA	NA	NA	NA	NA	NA	NA	NA	NA
coprinellus.micaceus	0	Basidiomycota	1	3	4	4	NA	NA	NA	NA	NA	NA	NA	NA	NA	NA	NA	NA	NA	NA	NA	NA	NA	NA	NA	NA	NA	NA	NA	NA	NA	NA	NA	NA
coprinopsis.cinerea	0	Basidiomycota	2	0	2	2	NA	NA	NA	NA	NA	NA	NA	NA	NA	NA	NA	NA	NA	NA	NA	NA	NA	NA	NA	NA	NA	NA	NA	NA	NA	NA	NA	NA
cordyceps.bassiana	0	Ascomycota	2	1	3	3	NA	NA	NA	NA	NA	NA	NA	NA	NA	NA	NA	NA	NA	NA	NA	NA	NA	NA	NA	NA	NA	NA	NA	NA	NA	NA	NA	NA
cordyceps.sp1	0	Ascomycota	0	2	2	2	NA	NA	NA	NA	NA	NA	NA	NA	NA	NA	NA	NA	NA	NA	NA	NA	NA	NA	NA	NA	NA	NA	NA	NA	NA	NA	NA	NA
coriolopsis.sp1	0	Basidiomycota	5	0	5	4	NA	NA	NA	NA	NA	NA	NA	NA	NA	NA	NA	NA	NA	NA	NA	NA	NA	NA	NA	NA	NA	NA	NA	NA	NA	NA	NA	NA
cortinarius.acutus	1	Basidiomycota	0	4	4	2	NA	NA	NA	NA	NA	NA	NA	NA	NA	NA	NA	NA	NA	NA	NA	NA	NA	NA	NA	NA	NA	NA	NA	NA	NA	NA	NA	NA
cortinarius.angelesianus	1	Basidiomycota	0	3	3	1	NA	NA	NA	NA	NA	NA	NA	NA	NA	NA	NA	NA	NA	NA	NA	NA	NA	NA	NA	NA	NA	NA	NA	NA	NA	NA	NA	NA
cortinarius.anisatus	1	Basidiomycota	0	5	5	2	NA	NA	NA	NA	NA	NA	NA	NA	NA	NA	NA	NA	NA	NA	NA	NA	NA	NA	NA	NA	NA	NA	NA	NA	NA	NA	NA	NA
cortinarius.anomalus	1	Basidiomycota	0	39	39	7	NA	NA	NA	NA	NA	NA	-0.957642023255912	-0.542037434148786	NA	NA	-1.01418268801237	0.10106251384138	-1.04432420289927	-0.078897370181723	NA	NA	NA	NA	NA	NA	0.287474150694475	0.12608776312488	NA	NA	0.684724794008483	0.0113777645651112	1.26481895292675	0.0112759915311606
cortinarius.bolaris	1	Basidiomycota	0	7	7	2	NA	NA	NA	NA	NA	NA	NA	NA	NA	NA	NA	NA	NA	NA	NA	NA	NA	NA	NA	NA	NA	NA	NA	NA	NA	NA	NA	NA
cortinarius.casimiri	1	Basidiomycota	0	139	139	9	NA	NA	NA	NA	NA	NA	0.48413478275277	-0.64340237221097	NA	NA	0.482075685047052	-0.358171764016085	0.606649519707392	-0.194084772089748	NA	NA	NA	NA	NA	NA	0.12857692308914	0.310897867287592	NA	NA	0.270739841940735	0.25009066985504	0.746915450550463	0.119412738624381
cortinarius.decipiens	1	Basidiomycota	0	2	2	2	NA	NA	NA	NA	NA	NA	NA	NA	NA	NA	NA	NA	NA	NA	NA	NA	NA	NA	NA	NA	NA	NA	NA	NA	NA	NA	NA	NA
cortinarius.delibutus	1	Basidiomycota	0	33	33	5	NA	NA	NA	NA	NA	NA	NA	NA	NA	NA	NA	NA	NA	NA	NA	NA	NA	NA	NA	NA	NA	NA	NA	NA	NA	NA	NA	NA
cortinarius.flexipes	1	Basidiomycota	0	88	88	17	NA	NA	NA	NA	NA	NA	0.415241265363206	-0.120010524015358	NA	NA	0.289530392514008	-0.138237749638364	0.451022401969908	-0.0678882096631868	NA	NA	NA	NA	NA	NA	0.162149149412453	0.0185427565908757	NA	NA	0.167414565924224	0.0638632939403084	0.707742311500709	0.0250460735813397
cortinarius.hinnuleus	1	Basidiomycota	0	6	6	2	NA	NA	NA	NA	NA	NA	NA	NA	NA	NA	NA	NA	NA	NA	NA	NA	NA	NA	NA	NA	NA	NA	NA	NA	NA	NA	NA	NA
cortinarius.incisus	1	Basidiomycota	0	178	178	5	NA	NA	NA	NA	NA	NA	NA	NA	NA	NA	NA	NA	NA	NA	NA	NA	NA	NA	NA	NA	NA	NA	NA	NA	NA	NA	NA	NA
cortinarius.lividoochrascens	1	Basidiomycota	0	22	22	2	NA	NA	NA	NA	NA	NA	NA	NA	NA	NA	NA	NA	NA	NA	NA	NA	NA	NA	NA	NA	NA	NA	NA	NA	NA	NA	NA	NA
cortinarius.olivaceopictus	1	Basidiomycota	0	27	27	7	NA	NA	NA	NA	NA	NA	1.2707035272795	-0.387343847040919	NA	NA	1.19111047494367	-0.161885221067746	1.33740153118371	0.257844128840677	NA	NA	NA	NA	NA	NA	0.63268988663803	0.0804855126730622	NA	NA	1.18058638141403	0.0364922942223702	2.59293317066055	0.150540790715408
cortinarius.praestigiosus	1	Basidiomycota	0	24	24	6	NA	NA	NA	NA	NA	NA	NA	NA	NA	NA	NA	NA	NA	NA	NA	NA	NA	NA	NA	NA	NA	NA	NA	NA	NA	NA	NA	NA
cortinarius.purpurascens	1	Basidiomycota	0	3	3	1	NA	NA	NA	NA	NA	NA	NA	NA	NA	NA	NA	NA	NA	NA	NA	NA	NA	NA	NA	NA	NA	NA	NA	NA	NA	NA	NA	NA
cortinarius.rigens	1	Basidiomycota	0	24	24	2	NA	NA	NA	NA	NA	NA	NA	NA	NA	NA	NA	NA	NA	NA	NA	NA	NA	NA	NA	NA	NA	NA	NA	NA	NA	NA	NA	NA
cortinarius.saturatus	1	Basidiomycota	0	53	53	5	NA	NA	NA	NA	NA	NA	0.39935756628127	-0.0519877316737868	NA	NA	0.360994674794346	0.0909942350059016	0.396907003262317	0.021281705886551	NA	NA	NA	NA	NA	NA	0.0374953581269973	0.000869916121597595	NA	NA	0.0650648634270627	0.00691776443430504	0.137023944578816	0.000615323955730465
cortinarius.sertipes	1	Basidiomycota	0	3	3	1	NA	NA	NA	NA	NA	NA	NA	NA	NA	NA	NA	NA	NA	NA	NA	NA	NA	NA	NA	NA	NA	NA	NA	NA	NA	NA	NA	NA
cortinarius.sp1	1	Basidiomycota	0	474	474	5	NA	NA	NA	NA	NA	NA	0.501303591289556	-0.0423978615855975	NA	NA	0.438348567298354	1.8863811492998	0.623468535342562	1.46404027156436	NA	NA	NA	NA	NA	NA	0.0984700261520379	0.00096430028912694	NA	NA	0.159894256570476	4.95502281051554	0.563503701235327	4.8533961940409
cortinarius.sp10	1	Basidiomycota	0	31	31	3	NA	NA	NA	NA	NA	NA	NA	NA	NA	NA	NA	NA	NA	NA	NA	NA	NA	NA	NA	NA	NA	NA	NA	NA	NA	NA	NA	NA
cortinarius.sp12	1	Basidiomycota	0	22	22	5	NA	NA	NA	NA	NA	NA	0.0439355919252051	-0.506468803567066	NA	NA	-0.109689619247449	-0.673812664798612	-0.0642852673730729	-1.37581879668163	NA	NA	NA	NA	NA	NA	0.000453823139185605	0.0825621590371172	NA	NA	0.0060072539207018	0.379329267162974	0.00359452783379017	2.5716592700888
cortinarius.sp13	1	Basidiomycota	0	18	18	4	NA	NA	NA	NA	NA	NA	NA	NA	NA	NA	NA	NA	NA	NA	NA	NA	NA	NA	NA	NA	NA	NA	NA	NA	NA	NA	NA	NA
cortinarius.sp14	1	Basidiomycota	0	17	17	5	NA	NA	NA	NA	NA	NA	NA	NA	NA	NA	NA	NA	NA	NA	NA	NA	NA	NA	NA	NA	NA	NA	NA	NA	NA	NA	NA	NA
cortinarius.sp16	1	Basidiomycota	0	9	9	3	NA	NA	NA	NA	NA	NA	NA	NA	NA	NA	NA	NA	NA	NA	NA	NA	NA	NA	NA	NA	NA	NA	NA	NA	NA	NA	NA	NA
cortinarius.sp17	1	Basidiomycota	0	8	8	5	NA	NA	NA	NA	NA	NA	-0.152395099002806	-0.503172461642241	NA	NA	-0.324446654134138	-0.290825502372346	-0.181681764284917	-0.541589510528239	NA	NA	NA	NA	NA	NA	0.00546003809373291	0.0814909481240484	NA	NA	0.0525571166524159	0.0706647760167864	0.0287105570566791	0.398502855933608
cortinarius.sp18	1	Basidiomycota	0	12	12	6	NA	NA	NA	NA	NA	NA	NA	NA	NA	NA	NA	NA	NA	NA	NA	NA	NA	NA	NA	NA	NA	NA	NA	NA	NA	NA	NA	NA
cortinarius.sp19	1	Basidiomycota	0	3	3	2	NA	NA	NA	NA	NA	NA	NA	NA	NA	NA	NA	NA	NA	NA	NA	NA	NA	NA	NA	NA	NA	NA	NA	NA	NA	NA	NA	NA
cortinarius.sp2	1	Basidiomycota	0	3	3	2	NA	NA	NA	NA	NA	NA	NA	NA	NA	NA	NA	NA	NA	NA	NA	NA	NA	NA	NA	NA	NA	NA	NA	NA	NA	NA	NA	NA
cortinarius.sp20	1	Basidiomycota	0	15	15	4	NA	NA	NA	NA	NA	NA	-0.836963104913885	-1.11874381755521	NA	NA	-0.801350393446456	-0.617565704434335	-0.631333172470029	-1.46455884707541	NA	NA	NA	NA	NA	NA	0.164689647322112	0.4028440361641	NA	NA	0.320619432136362	0.318642978549026	0.346685885192732	2.91410101881243
cortinarius.sp21	1	Basidiomycota	0	13	13	1	NA	NA	NA	NA	NA	NA	NA	NA	NA	NA	NA	NA	NA	NA	NA	NA	NA	NA	NA	NA	NA	NA	NA	NA	NA	NA	NA	NA
cortinarius.sp22	1	Basidiomycota	0	5	5	4	NA	NA	NA	NA	NA	NA	NA	NA	NA	NA	NA	NA	NA	NA	NA	NA	NA	NA	NA	NA	NA	NA	NA	NA	NA	NA	NA	NA
cortinarius.sp23	1	Basidiomycota	0	5	5	1	NA	NA	NA	NA	NA	NA	NA	NA	NA	NA	NA	NA	NA	NA	NA	NA	NA	NA	NA	NA	NA	NA	NA	NA	NA	NA	NA	NA
cortinarius.sp24	1	Basidiomycota	0	3	3	1	NA	NA	NA	NA	NA	NA	NA	NA	NA	NA	NA	NA	NA	NA	NA	NA	NA	NA	NA	NA	NA	NA	NA	NA	NA	NA	NA	NA
cortinarius.sp26	1	Basidiomycota	0	8	8	1	NA	NA	NA	NA	NA	NA	NA	NA	NA	NA	NA	NA	NA	NA	NA	NA	NA	NA	NA	NA	NA	NA	NA	NA	NA	NA	NA	NA
cortinarius.sp27	1	Basidiomycota	0	7	7	2	NA	NA	NA	NA	NA	NA	NA	NA	NA	NA	NA	NA	NA	NA	NA	NA	NA	NA	NA	NA	NA	NA	NA	NA	NA	NA	NA	NA
cortinarius.sp28	1	Basidiomycota	0	2	2	2	NA	NA	NA	NA	NA	NA	NA	NA	NA	NA	NA	NA	NA	NA	NA	NA	NA	NA	NA	NA	NA	NA	NA	NA	NA	NA	NA	NA
cortinarius.sp29	1	Basidiomycota	0	6	6	2	NA	NA	NA	NA	NA	NA	NA	NA	NA	NA	NA	NA	NA	NA	NA	NA	NA	NA	NA	NA	NA	NA	NA	NA	NA	NA	NA	NA
cortinarius.sp3	1	Basidiomycota	0	81	81	6	NA	NA	NA	NA	NA	NA	0.0320722584331313	0.73983532770015	NA	NA	0.0717937943212405	-0.334399587143596	-0.200439605694733	-0.525084150080077	NA	NA	NA	NA	NA	NA	0.000322441916630447	0.23490080727219	NA	NA	0.00343129044767936	0.124568494168553	0.0465934380884316	0.499444809702162
cortinarius.sp30	1	Basidiomycota	0	6	6	1	NA	NA	NA	NA	NA	NA	NA	NA	NA	NA	NA	NA	NA	NA	NA	NA	NA	NA	NA	NA	NA	NA	NA	NA	NA	NA	NA	NA
cortinarius.sp32	1	Basidiomycota	0	4	4	4	NA	NA	NA	NA	NA	NA	NA	NA	NA	NA	NA	NA	NA	NA	NA	NA	NA	NA	NA	NA	NA	NA	NA	NA	NA	NA	NA	NA
cortinarius.sp34	1	Basidiomycota	0	3	3	1	NA	NA	NA	NA	NA	NA	NA	NA	NA	NA	NA	NA	NA	NA	NA	NA	NA	NA	NA	NA	NA	NA	NA	NA	NA	NA	NA	NA
cortinarius.sp36	1	Basidiomycota	0	2	2	1	NA	NA	NA	NA	NA	NA	NA	NA	NA	NA	NA	NA	NA	NA	NA	NA	NA	NA	NA	NA	NA	NA	NA	NA	NA	NA	NA	NA
cortinarius.sp4	1	Basidiomycota	0	69	69	3	NA	NA	NA	NA	NA	NA	-0.297527124410556	-0.169723778814347	NA	NA	-0.374973649909086	-0.652094480625875	-0.361516604570751	-0.204524127083151	NA	NA	NA	NA	NA	NA	0.0208116638034571	0.00927173535668569	NA	NA	0.0702015064683495	0.355270429844605	0.113677742516511	0.0568303126027492
cortinarius.sp41	1	Basidiomycota	0	2	2	1	NA	NA	NA	NA	NA	NA	NA	NA	NA	NA	NA	NA	NA	NA	NA	NA	NA	NA	NA	NA	NA	NA	NA	NA	NA	NA	NA	NA
cortinarius.sp5	1	Basidiomycota	0	60	60	8	NA	NA	NA	NA	NA	NA	0.144337366614563	-0.093575383520907	NA	NA	-0.0406992263586055	0.512864543148353	0.0144476867432029	0.47778329713994	NA	NA	NA	NA	NA	NA	0.00979582961441942	0.00563675124116207	NA	NA	0.00165404467348556	0.439514653222715	0.000363116154709751	0.620272991896296
cortinarius.sp6	1	Basidiomycota	0	32	32	2	NA	NA	NA	NA	NA	NA	NA	NA	NA	NA	NA	NA	NA	NA	NA	NA	NA	NA	NA	NA	NA	NA	NA	NA	NA	NA	NA	NA
cortinarius.sp7	1	Basidiomycota	0	32	32	7	NA	NA	NA	NA	NA	NA	NA	NA	NA	NA	NA	NA	NA	NA	NA	NA	NA	NA	NA	NA	NA	NA	NA	NA	NA	NA	NA	NA
cortinarius.sp8	1	Basidiomycota	0	32	32	3	NA	NA	NA	NA	NA	NA	-0.78607769374817	0.802517073778696	NA	NA	-0.853896159836908	-0.534783609433331	-0.77653289124502	0.158791913550084	NA	NA	NA	NA	NA	NA	0.145272903671756	0.207292793311373	NA	NA	0.364044984822203	0.238942932294854	0.524491740050764	0.0342568727151096
cortinarius.traganus	1	Basidiomycota	0	3	3	1	NA	NA	NA	NA	NA	NA	NA	NA	NA	NA	NA	NA	NA	NA	NA	NA	NA	NA	NA	NA	NA	NA	NA	NA	NA	NA	NA	NA
cortinarius.vernus	1	Basidiomycota	0	16	16	3	NA	NA	NA	NA	NA	NA	NA	NA	NA	NA	NA	NA	NA	NA	NA	NA	NA	NA	NA	NA	NA	NA	NA	NA	NA	NA	NA	NA
cosmospora.sp1	0	Ascomycota	0	4	4	3	NA	NA	NA	NA	NA	NA	NA	NA	NA	NA	NA	NA	NA	NA	NA	NA	NA	NA	NA	NA	NA	NA	NA	NA	NA	NA	NA	NA
craterellus.sp1	1	Basidiomycota	0	89	89	10	NA	NA	NA	NA	NA	NA	0.440910778362986	0.670956114646453	NA	NA	0.488288692385071	0.0585579430524748	0.386072355444995	-0.107869636937238	NA	NA	NA	NA	NA	NA	0.106642885704934	0.338096486411058	NA	NA	0.277763420241475	0.00668476930410165	0.302505404156729	0.0368863912747525
craterellus.sp2	1	Basidiomycota	0	40	40	12	NA	NA	NA	NA	NA	NA	-0.185262950610415	0.279003566409724	NA	NA	-0.253360867319278	-0.429138748255871	-0.212105736154103	-0.699748017219261	NA	NA	NA	NA	NA	NA	0.0188281483022298	0.0584617668700254	NA	NA	0.074782639713566	0.35901306896745	0.0913062600871046	1.55221218304191
craterellus.tubaeformis	1	Basidiomycota	0	149	149	12	NA	NA	NA	NA	NA	NA	-0.699095225353198	-0.249324949585258	NA	NA	-0.733808051103603	-0.0426996031091702	-0.63976884618218	0.147199660917908	NA	NA	NA	NA	NA	NA	0.421306126340008	0.073363248278033	NA	NA	0.985782960053869	0.00558543651392112	1.30537877946548	0.107938405699956
crocicreas.cyathoideum	0	Ascomycota	2	0	2	2	NA	NA	NA	NA	NA	NA	NA	NA	NA	NA	NA	NA	NA	NA	NA	NA	NA	NA	NA	NA	NA	NA	NA	NA	NA	NA	NA	NA
crocicreas.sp1	0	Ascomycota	1	10	11	8	NA	NA	NA	NA	NA	NA	NA	NA	NA	NA	NA	NA	NA	NA	NA	NA	NA	NA	NA	NA	NA	NA	NA	NA	NA	NA	NA	NA
crocicreas.sp2	0	Ascomycota	1	8	9	5	NA	NA	NA	NA	NA	NA	0.0234787541685275	-0.776435276393022	-0.167532426669611	-0.911758859942485	NA	NA	NA	NA	NA	NA	NA	NA	NA	NA	0.000129599632238301	0.19403771851376	0.0144852562965392	0.491369388178464	NA	NA	NA	NA
cryptococcus.adeliensis	0	Basidiomycota	3	2	5	3	NA	NA	NA	NA	NA	NA	NA	NA	NA	NA	NA	NA	NA	NA	NA	NA	NA	NA	NA	NA	NA	NA	NA	NA	NA	NA	NA	NA
cryptococcus.amylolyticus	0	Basidiomycota	477	0	477	16	0.926226987680275	0.117748868707056	NA	NA	0.945039561061902	0.0188837692266022	NA	NA	NA	NA	NA	NA	NA	NA	0.612288759485567	0.0141866758614026	NA	NA	2.82005771510021	0.00174058919837806	NA	NA	NA	NA	NA	NA	NA	NA
cryptococcus.aquaticus	0	Basidiomycota	30	0	30	7	-0.481790616464501	-0.5370907344272	NA	NA	-0.506628304129331	0.163363523285954	NA	NA	NA	NA	NA	NA	NA	NA	0.0509747070099082	0.0908195026023842	NA	NA	0.249375368895048	0.040081663438148	NA	NA	NA	NA	NA	NA	NA	NA
cryptococcus.arrabidensis	0	Basidiomycota	2	0	2	1	NA	NA	NA	NA	NA	NA	NA	NA	NA	NA	NA	NA	NA	NA	NA	NA	NA	NA	NA	NA	NA	NA	NA	NA	NA	NA	NA	NA
cryptococcus.carnescens	0	Basidiomycota	18	0	18	11	1.34459847484183	0.180523272195133	NA	NA	1.17313043587571	0.0152217548152668	NA	NA	NA	NA	NA	NA	NA	NA	0.297772478457067	0.00769505017505617	NA	NA	1.00283278873207	0.000260991439177778	NA	NA	NA	NA	NA	NA	NA	NA
cryptococcus.flavescens	0	Basidiomycota	16	0	16	8	0.656241372163751	0.58395867808909	NA	NA	0.601911874755848	-0.648089770738424	NA	NA	NA	NA	NA	NA	NA	NA	0.094572588698944	0.107361366878371	NA	NA	0.351998230172813	0.630820629936593	NA	NA	NA	NA	NA	NA	NA	NA
cryptococcus.niccombsii	0	Basidiomycota	18	1	19	6	-0.935764679135375	0.292274891997056	NA	NA	-0.660691810925189	-0.466234611688569	NA	NA	NA	NA	NA	NA	NA	NA	0.144222368713452	0.0201710301875199	NA	NA	0.318078099887956	0.244853231219889	NA	NA	NA	NA	NA	NA	NA	NA
cryptococcus.oeirensis	0	Basidiomycota	19	4	23	12	1.43916989614995	-0.0558462462773694	NA	NA	1.29709059389265	0.290855477100706	NA	NA	NA	NA	NA	NA	NA	NA	0.454843712723822	0.000981910203323629	NA	NA	1.63461423685479	0.127054498738653	NA	NA	NA	NA	NA	NA	NA	NA
cryptococcus.podzolicus	0	Basidiomycota	0	100	100	6	NA	NA	NA	NA	NA	NA	-0.932255388446589	-0.174210329445694	NA	NA	-1.0031828552715	0.26213164480214	NA	NA	NA	NA	NA	NA	NA	NA	0.408651852600878	0.0195368004987337	NA	NA	1.0049284231636	0.114817189937646	NA	NA
cryptococcus.sp1	0	Basidiomycota	779	19	798	21	-0.466791365645401	-0.632729305319492	NA	NA	-0.587484278089832	0.362058960891766	NA	NA	NA	NA	NA	NA	NA	NA	0.179438223046947	0.472662301649538	NA	NA	1.25747228665416	0.738287343496261	NA	NA	NA	NA	NA	NA	NA	NA
cryptococcus.sp10	0	Basidiomycota	0	2	2	2	NA	NA	NA	NA	NA	NA	NA	NA	NA	NA	NA	NA	NA	NA	NA	NA	NA	NA	NA	NA	NA	NA	NA	NA	NA	NA	NA	NA
cryptococcus.sp12	0	Basidiomycota	6	0	6	3	NA	NA	NA	NA	NA	NA	NA	NA	NA	NA	NA	NA	NA	NA	NA	NA	NA	NA	NA	NA	NA	NA	NA	NA	NA	NA	NA	NA
cryptococcus.sp13	0	Basidiomycota	4	0	4	2	NA	NA	NA	NA	NA	NA	NA	NA	NA	NA	NA	NA	NA	NA	NA	NA	NA	NA	NA	NA	NA	NA	NA	NA	NA	NA	NA	NA
cryptococcus.sp14	0	Basidiomycota	3	0	3	3	NA	NA	NA	NA	NA	NA	NA	NA	NA	NA	NA	NA	NA	NA	NA	NA	NA	NA	NA	NA	NA	NA	NA	NA	NA	NA	NA	NA
cryptococcus.sp15	0	Basidiomycota	3	0	3	1	NA	NA	NA	NA	NA	NA	NA	NA	NA	NA	NA	NA	NA	NA	NA	NA	NA	NA	NA	NA	NA	NA	NA	NA	NA	NA	NA	NA
cryptococcus.sp16	0	Basidiomycota	3	0	3	1	NA	NA	NA	NA	NA	NA	NA	NA	NA	NA	NA	NA	NA	NA	NA	NA	NA	NA	NA	NA	NA	NA	NA	NA	NA	NA	NA	NA
cryptococcus.sp17	0	Basidiomycota	2	0	2	1	NA	NA	NA	NA	NA	NA	NA	NA	NA	NA	NA	NA	NA	NA	NA	NA	NA	NA	NA	NA	NA	NA	NA	NA	NA	NA	NA	NA
cryptococcus.sp19	0	Basidiomycota	1	1	2	2	NA	NA	NA	NA	NA	NA	NA	NA	NA	NA	NA	NA	NA	NA	NA	NA	NA	NA	NA	NA	NA	NA	NA	NA	NA	NA	NA	NA
cryptococcus.sp2	0	Basidiomycota	114	0	114	12	1.05965008960368	0.26554570320232	NA	NA	1.14421831091575	-0.0463460183633249	NA	NA	NA	NA	NA	NA	NA	NA	0.678103078342524	0.0610513187378955	NA	NA	3.49804295355656	0.00887141931224875	NA	NA	NA	NA	NA	NA	NA	NA
cryptococcus.sp3	0	Basidiomycota	77	4	81	12	-0.417349363022219	-0.845761808699534	NA	NA	-0.549873057369212	0.537827081827045	NA	NA	NA	NA	NA	NA	NA	NA	0.0765010805369645	0.45041198137369	NA	NA	0.587529306128421	0.868862160651779	NA	NA	NA	NA	NA	NA	NA	NA
cryptococcus.sp4	0	Basidiomycota	70	1	71	16	0.32505202990744	-0.0092665628842394	NA	NA	0.353637478445063	-0.0830708152937023	NA	NA	NA	NA	NA	NA	NA	NA	0.0464059667341684	5.40693500073124e-05	NA	NA	0.243008364944383	0.0207282432081011	NA	NA	NA	NA	NA	NA	NA	NA
cryptococcus.sp5	0	Basidiomycota	0	2	2	2	NA	NA	NA	NA	NA	NA	NA	NA	NA	NA	NA	NA	NA	NA	NA	NA	NA	NA	NA	NA	NA	NA	NA	NA	NA	NA	NA	NA
cryptococcus.sp6	0	Basidiomycota	54	1	55	10	1.03249429981038	0.365368278313663	NA	NA	1.27660452589314	-0.0514138799703259	NA	NA	NA	NA	NA	NA	NA	NA	0.292633069055011	0.0525358168182111	NA	NA	1.97923530771533	0.00496256634531226	NA	NA	NA	NA	NA	NA	NA	NA
cryptococcus.sp7	0	Basidiomycota	1	1	2	2	NA	NA	NA	NA	NA	NA	NA	NA	NA	NA	NA	NA	NA	NA	NA	NA	NA	NA	NA	NA	NA	NA	NA	NA	NA	NA	NA	NA
cryptococcus.sp8	0	Basidiomycota	0	19	19	3	NA	NA	NA	NA	NA	NA	NA	NA	NA	NA	NA	NA	NA	NA	NA	NA	NA	NA	NA	NA	NA	NA	NA	NA	NA	NA	NA	NA
cryptococcus.sp9	0	Basidiomycota	13	1	14	5	0.733217897092764	-0.780585828399627	NA	NA	0.586963790828903	0.67052665704483	NA	NA	NA	NA	NA	NA	NA	NA	0.0885452852381751	0.143875347858197	NA	NA	0.251049026941568	0.506441065525352	NA	NA	NA	NA	NA	NA	NA	NA
cryptococcus.tephrensis	0	Basidiomycota	50	0	50	11	-0.199912766667387	0.0444914215273483	NA	NA	0.117231054223586	0.075594718411292	NA	NA	NA	NA	NA	NA	NA	NA	0.0087764548476047	0.000623212796848584	NA	NA	0.0133524204165752	0.00858259188329875	NA	NA	NA	NA	NA	NA	NA	NA
cryptococcus.terricola	0	Basidiomycota	0	155	155	13	NA	NA	NA	NA	NA	NA	-0.877359860487485	-0.745380122778125	NA	NA	-0.878905587834581	0.315918604825458	NA	NA	NA	NA	NA	NA	NA	NA	0.663560651925673	0.655696230048248	NA	NA	1.41416737316878	0.305745341628771	NA	NA
cryptococcus.victoriae	0	Basidiomycota	1122	12	1134	26	0.103614878904563	-0.158914188525244	NA	NA	0.0924335679680759	0.130976012368392	NA	NA	NA	NA	NA	NA	NA	NA	0.0123777473748723	0.0417415383984019	NA	NA	0.0435806190674065	0.13526280386104	NA	NA	NA	NA	NA	NA	NA	NA
cryptococcus.wieringae	0	Basidiomycota	181	0	181	22	-0.431116127407489	-0.0396350878193037	NA	NA	-0.380629438907408	-0.201163411815506	NA	NA	NA	NA	NA	NA	NA	NA	0.18367037657454	0.00222564534968583	NA	NA	0.633420216645964	0.273492898365524	NA	NA	NA	NA	NA	NA	NA	NA
cryptosporiopsis.brunnea	0	Ascomycota	2	0	2	2	NA	NA	NA	NA	NA	NA	NA	NA	NA	NA	NA	NA	NA	NA	NA	NA	NA	NA	NA	NA	NA	NA	NA	NA	NA	NA	NA	NA
cryptosporiopsis.ericae	0	Ascomycota	0	25	25	6	NA	NA	NA	NA	NA	NA	0.151944564903212	1.09125141263022	0.244951946433952	1.0722346035243	NA	NA	NA	NA	NA	NA	NA	NA	NA	NA	0.00542780218662625	0.383288050503388	0.0309663640394201	0.679559909837125	NA	NA	NA	NA
cryptosporiopsis.melanigena	0	Ascomycota	0	2475	2475	22	NA	NA	NA	NA	NA	NA	0.69085791549969	-0.0885878046837623	-0.752686667341747	0.0779979079430497	NA	NA	NA	NA	NA	NA	NA	NA	NA	NA	0.635856059506485	0.0143136761681821	1.65685513702334	0.0203770676611576	NA	NA	NA	NA
cryptosporiopsis.rhizophila	0	Ascomycota	0	3	3	2	NA	NA	NA	NA	NA	NA	NA	NA	NA	NA	NA	NA	NA	NA	NA	NA	NA	NA	NA	NA	NA	NA	NA	NA	NA	NA	NA	NA
cryptosporiopsis.sp1	0	Ascomycota	0	14	14	3	NA	NA	NA	NA	NA	NA	NA	NA	NA	NA	NA	NA	NA	NA	NA	NA	NA	NA	NA	NA	NA	NA	NA	NA	NA	NA	NA	NA
cryptosporiopsis.sp2	0	Ascomycota	0	10	10	1	NA	NA	NA	NA	NA	NA	NA	NA	NA	NA	NA	NA	NA	NA	NA	NA	NA	NA	NA	NA	NA	NA	NA	NA	NA	NA	NA	NA
cryptosporiopsis.sp3	0	Ascomycota	0	6	6	5	NA	NA	NA	NA	NA	NA	NA	NA	NA	NA	NA	NA	NA	NA	NA	NA	NA	NA	NA	NA	NA	NA	NA	NA	NA	NA	NA	NA
cryptosporiopsis.sp4	0	Ascomycota	0	2	2	2	NA	NA	NA	NA	NA	NA	NA	NA	NA	NA	NA	NA	NA	NA	NA	NA	NA	NA	NA	NA	NA	NA	NA	NA	NA	NA	NA	NA
cryptosporiopsis.sp5	0	Ascomycota	0	2	2	2	NA	NA	NA	NA	NA	NA	NA	NA	NA	NA	NA	NA	NA	NA	NA	NA	NA	NA	NA	NA	NA	NA	NA	NA	NA	NA	NA	NA
cudoniella.sp1	0	Ascomycota	0	7	7	2	NA	NA	NA	NA	NA	NA	NA	NA	NA	NA	NA	NA	NA	NA	NA	NA	NA	NA	NA	NA	NA	NA	NA	NA	NA	NA	NA	NA
cudoniella.sp2	0	Ascomycota	0	4	4	3	NA	NA	NA	NA	NA	NA	NA	NA	NA	NA	NA	NA	NA	NA	NA	NA	NA	NA	NA	NA	NA	NA	NA	NA	NA	NA	NA	NA
cuniculitrema.polymorpha	0	Basidiomycota	1	1	2	2	NA	NA	NA	NA	NA	NA	NA	NA	NA	NA	NA	NA	NA	NA	NA	NA	NA	NA	NA	NA	NA	NA	NA	NA	NA	NA	NA	NA
cyphellophora.guyanensis	0	Ascomycota	2	0	2	1	NA	NA	NA	NA	NA	NA	NA	NA	NA	NA	NA	NA	NA	NA	NA	NA	NA	NA	NA	NA	NA	NA	NA	NA	NA	NA	NA	NA
cyphellophora.hylomeconis	0	Ascomycota	2	0	2	2	NA	NA	NA	NA	NA	NA	NA	NA	NA	NA	NA	NA	NA	NA	NA	NA	NA	NA	NA	NA	NA	NA	NA	NA	NA	NA	NA	NA
cyphellophora.sp1	0	Ascomycota	56	0	56	4	1.90245456941724	0.39819088355639	1.86856123556542	0.587139182615984	NA	NA	NA	NA	NA	NA	NA	NA	NA	NA	0.794816094968979	0.0499190629117667	1.08354825191981	0.157908006846807	NA	NA	NA	NA	NA	NA	NA	NA	NA	NA
cystofilobasidium.infirmominiatum	0	Basidiomycota	3	10	13	6	NA	NA	NA	NA	NA	NA	NA	NA	NA	NA	NA	NA	NA	NA	NA	NA	NA	NA	NA	NA	NA	NA	NA	NA	NA	NA	NA	NA
dactylaria.sp1	0	Ascomycota	0	10	10	7	NA	NA	NA	NA	NA	NA	0.119676710059469	0.341409802224357	-0.0226418572553895	0.181767874264786	NA	NA	NA	NA	NA	NA	NA	NA	NA	NA	0.00561205224209269	0.0625282628811215	0.000440962107185835	0.0325485104698347	NA	NA	NA	NA
debaryomyces.hansenii	0	Ascomycota	1	1	2	2	NA	NA	NA	NA	NA	NA	NA	NA	NA	NA	NA	NA	NA	NA	NA	NA	NA	NA	NA	NA	NA	NA	NA	NA	NA	NA	NA	NA
dendrophoma.cytisporoides	0	Ascomycota	6	0	6	3	NA	NA	NA	NA	NA	NA	NA	NA	NA	NA	NA	NA	NA	NA	NA	NA	NA	NA	NA	NA	NA	NA	NA	NA	NA	NA	NA	NA
dermea.sp1	0	Ascomycota	0	694	694	14	NA	NA	NA	NA	NA	NA	-0.337957521503256	1.04866321330701	0.514192609675509	0.720479941354419	NA	NA	NA	NA	NA	NA	NA	NA	NA	NA	0.071605542115187	0.943879254863146	0.363872151336246	0.818202181770402	NA	NA	NA	NA
dermea.sp2	0	Ascomycota	0	4	4	2	NA	NA	NA	NA	NA	NA	NA	NA	NA	NA	NA	NA	NA	NA	NA	NA	NA	NA	NA	NA	NA	NA	NA	NA	NA	NA	NA	NA
derxomyces.pseudoschimicola	0	Basidiomycota	2	0	2	1	NA	NA	NA	NA	NA	NA	NA	NA	NA	NA	NA	NA	NA	NA	NA	NA	NA	NA	NA	NA	NA	NA	NA	NA	NA	NA	NA	NA
devriesia.pseudoamericana	0	Ascomycota	2	0	2	1	NA	NA	NA	NA	NA	NA	NA	NA	NA	NA	NA	NA	NA	NA	NA	NA	NA	NA	NA	NA	NA	NA	NA	NA	NA	NA	NA	NA
devriesia.sp1	0	Ascomycota	2	0	2	2	NA	NA	NA	NA	NA	NA	NA	NA	NA	NA	NA	NA	NA	NA	NA	NA	NA	NA	NA	NA	NA	NA	NA	NA	NA	NA	NA	NA
diaporthe.helianthi	0	Ascomycota	1	1	2	2	NA	NA	NA	NA	NA	NA	NA	NA	NA	NA	NA	NA	NA	NA	NA	NA	NA	NA	NA	NA	NA	NA	NA	NA	NA	NA	NA	NA
diatrype.sp1	0	Ascomycota	2	0	2	2	NA	NA	NA	NA	NA	NA	NA	NA	NA	NA	NA	NA	NA	NA	NA	NA	NA	NA	NA	NA	NA	NA	NA	NA	NA	NA	NA	NA
dictyochaeta.sp1	0	Ascomycota	5	42	47	18	NA	NA	NA	NA	NA	NA	-0.609937445223753	0.461867428517048	0.626262579537568	0.0819189228201017	NA	NA	NA	NA	NA	NA	NA	NA	NA	NA	0.204080283962942	0.16020907018912	0.472300206806969	0.00925536101823515	NA	NA	NA	NA
dictyochaeta.sp2	0	Ascomycota	0	3	3	1	NA	NA	NA	NA	NA	NA	NA	NA	NA	NA	NA	NA	NA	NA	NA	NA	NA	NA	NA	NA	NA	NA	NA	NA	NA	NA	NA	NA
didymella.macropodii	0	Ascomycota	4	0	4	2	NA	NA	NA	NA	NA	NA	NA	NA	NA	NA	NA	NA	NA	NA	NA	NA	NA	NA	NA	NA	NA	NA	NA	NA	NA	NA	NA	NA
didymella.sp1	0	Ascomycota	18	1	19	4	NA	NA	NA	NA	NA	NA	NA	NA	NA	NA	NA	NA	NA	NA	NA	NA	NA	NA	NA	NA	NA	NA	NA	NA	NA	NA	NA	NA
dioszegia.butyracea	0	Basidiomycota	8	0	8	4	NA	NA	NA	NA	NA	NA	NA	NA	NA	NA	NA	NA	NA	NA	NA	NA	NA	NA	NA	NA	NA	NA	NA	NA	NA	NA	NA	NA
dioszegia.zsoltii	0	Basidiomycota	58	0	58	8	1.61953999408371	0.501133636739596	NA	NA	1.67026429230955	-0.0125788931652026	NA	NA	NA	NA	NA	NA	NA	NA	0.863997880876837	0.118599310958501	NA	NA	4.06570917272628	0.000356460712272796	NA	NA	NA	NA	NA	NA	NA	NA
discosia.sp1	0	Ascomycota	8	20	28	9	NA	NA	NA	NA	NA	NA	-0.849361300361164	0.623096813765065	0.853390591485187	0.0133014438510705	NA	NA	NA	NA	NA	NA	NA	NA	NA	NA	0.169604984059849	0.124964513538203	0.375858283862528	0.000104579288656914	NA	NA	NA	NA
discostroma.fuscellum	0	Ascomycota	6	0	6	2	NA	NA	NA	NA	NA	NA	NA	NA	NA	NA	NA	NA	NA	NA	NA	NA	NA	NA	NA	NA	NA	NA	NA	NA	NA	NA	NA	NA
doratomyces.sp1	0	Ascomycota	0	8	8	3	NA	NA	NA	NA	NA	NA	NA	NA	NA	NA	NA	NA	NA	NA	NA	NA	NA	NA	NA	NA	NA	NA	NA	NA	NA	NA	NA	NA
doratomyces.sp2	0	Ascomycota	0	3	3	3	NA	NA	NA	NA	NA	NA	NA	NA	NA	NA	NA	NA	NA	NA	NA	NA	NA	NA	NA	NA	NA	NA	NA	NA	NA	NA	NA	NA
dothiora.cannabinae	0	Ascomycota	9	0	9	5	NA	NA	NA	NA	NA	NA	NA	NA	NA	NA	NA	NA	NA	NA	NA	NA	NA	NA	NA	NA	NA	NA	NA	NA	NA	NA	NA	NA
dothiora.sp1	0	Ascomycota	7	0	7	1	NA	NA	NA	NA	NA	NA	NA	NA	NA	NA	NA	NA	NA	NA	NA	NA	NA	NA	NA	NA	NA	NA	NA	NA	NA	NA	NA	NA
dothistroma.rhabdoclinis	0	Ascomycota	306	0	306	19	0.138990103165889	0.229130353859553	0.111307862432975	0.153460138384315	NA	NA	NA	NA	NA	NA	NA	NA	NA	NA	0.0169693735353296	0.0661163761047495	0.0153796078712475	0.0431492435324543	NA	NA	NA	NA	NA	NA	NA	NA	NA	NA
dothistroma.sp1	0	Ascomycota	5	0	5	4	NA	NA	NA	NA	NA	NA	NA	NA	NA	NA	NA	NA	NA	NA	NA	NA	NA	NA	NA	NA	NA	NA	NA	NA	NA	NA	NA	NA
elaphocordyceps.longisegmentis	0	Ascomycota	0	3	3	2	NA	NA	NA	NA	NA	NA	NA	NA	NA	NA	NA	NA	NA	NA	NA	NA	NA	NA	NA	NA	NA	NA	NA	NA	NA	NA	NA	NA
elaphocordyceps.ophioglossoides	0	Ascomycota	0	2	2	2	NA	NA	NA	NA	NA	NA	NA	NA	NA	NA	NA	NA	NA	NA	NA	NA	NA	NA	NA	NA	NA	NA	NA	NA	NA	NA	NA	NA
elaphocordyceps.paradoxa	0	Ascomycota	0	12	12	4	NA	NA	NA	NA	NA	NA	-1.04205103287983	-0.530086767107208	0.825490916306413	-1.0597846683041	NA	NA	NA	NA	NA	NA	NA	NA	NA	NA	0.255288733463781	0.090441877119853	0.351684333943567	0.663870510027169	NA	NA	NA	NA
elaphocordyceps.sp1	0	Ascomycota	0	5	5	4	NA	NA	NA	NA	NA	NA	NA	NA	NA	NA	NA	NA	NA	NA	NA	NA	NA	NA	NA	NA	NA	NA	NA	NA	NA	NA	NA	NA
elaphocordyceps.sp2	0	Ascomycota	1	2	3	3	NA	NA	NA	NA	NA	NA	NA	NA	NA	NA	NA	NA	NA	NA	NA	NA	NA	NA	NA	NA	NA	NA	NA	NA	NA	NA	NA	NA
elaphocordyceps.sp3	0	Ascomycota	1	1	2	1	NA	NA	NA	NA	NA	NA	NA	NA	NA	NA	NA	NA	NA	NA	NA	NA	NA	NA	NA	NA	NA	NA	NA	NA	NA	NA	NA	NA
elaphocordyceps.sp4	0	Ascomycota	0	2	2	1	NA	NA	NA	NA	NA	NA	NA	NA	NA	NA	NA	NA	NA	NA	NA	NA	NA	NA	NA	NA	NA	NA	NA	NA	NA	NA	NA	NA
elaphomyces.sp1	1	Ascomycota	0	95	95	15	NA	NA	NA	NA	NA	NA	-0.70417583599914	-0.0905488755502935	0.695738803944886	-0.526598643418321	NA	NA	-0.779545031763851	0.647100784723715	NA	NA	NA	NA	NA	NA	0.272014899699525	0.00615770033847222	0.582904842506437	0.382458546027664	NA	NA	1.23332672716908	1.32742987529583
elaphomyces.sp2	1	Ascomycota	0	13	13	5	NA	NA	NA	NA	NA	NA	-0.680311786070149	1.662123079894	1.13524719741445	1.11646804162956	NA	NA	-0.702681013792795	0.44801121879632	NA	NA	NA	NA	NA	NA	0.108810213349286	0.889205217049613	0.665134235633737	0.736784879620373	NA	NA	0.429472519663962	0.272689696356301
elaphomyces.sp3	1	Ascomycota	0	8	8	3	NA	NA	NA	NA	NA	NA	NA	NA	NA	NA	NA	NA	NA	NA	NA	NA	NA	NA	NA	NA	NA	NA	NA	NA	NA	NA	NA	NA
elaphomyces.sp4	1	Ascomycota	0	6	6	1	NA	NA	NA	NA	NA	NA	NA	NA	NA	NA	NA	NA	NA	NA	NA	NA	NA	NA	NA	NA	NA	NA	NA	NA	NA	NA	NA	NA
entoloma.conferendum	0	Basidiomycota	0	2	2	2	NA	NA	NA	NA	NA	NA	NA	NA	NA	NA	NA	NA	NA	NA	NA	NA	NA	NA	NA	NA	NA	NA	NA	NA	NA	NA	NA	NA
entoloma.hebes	0	Basidiomycota	0	2	2	2	NA	NA	NA	NA	NA	NA	NA	NA	NA	NA	NA	NA	NA	NA	NA	NA	NA	NA	NA	NA	NA	NA	NA	NA	NA	NA	NA	NA
entoloma.nidorosum	1	Basidiomycota	0	7	7	3	NA	NA	NA	NA	NA	NA	NA	NA	NA	NA	NA	NA	NA	NA	NA	NA	NA	NA	NA	NA	NA	NA	NA	NA	NA	NA	NA	NA
entoloma.sp1	0	Basidiomycota	0	74	74	7	NA	NA	NA	NA	NA	NA	0.69847272713735	0.327788033654983	NA	NA	0.727947739250312	-0.0220939024333636	NA	NA	NA	NA	NA	NA	NA	NA	0.114697137194657	0.0345829336933483	NA	NA	0.264572886067824	0.000407833481232432	NA	NA
entoloma.sp2	0	Basidiomycota	0	34	34	3	NA	NA	NA	NA	NA	NA	NA	NA	NA	NA	NA	NA	NA	NA	NA	NA	NA	NA	NA	NA	NA	NA	NA	NA	NA	NA	NA	NA
entoloma.sp3	0	Basidiomycota	0	4	4	1	NA	NA	NA	NA	NA	NA	NA	NA	NA	NA	NA	NA	NA	NA	NA	NA	NA	NA	NA	NA	NA	NA	NA	NA	NA	NA	NA	NA
epicoccum.nigrum	0	Ascomycota	13	0	13	7	0.16807425290944	0.165051283815413	0.292125245647431	0.131861430952112	NA	NA	NA	NA	NA	NA	NA	NA	NA	NA	0.00620355222474595	0.00857672750299555	0.0264832796948365	0.00796448305740284	NA	NA	NA	NA	NA	NA	NA	NA	NA	NA
erysiphe.alphitoides	0	Ascomycota	38	0	38	16	0.167873125689818	0.335597590280182	0.200669750252918	0.313459754570219	NA	NA	NA	NA	NA	NA	NA	NA	NA	NA	0.0170189636667252	0.0975111234108201	0.0343660881849011	0.123770827994242	NA	NA	NA	NA	NA	NA	NA	NA	NA	NA
erysiphe.cruciferarum	0	Ascomycota	4	0	4	2	NA	NA	NA	NA	NA	NA	NA	NA	NA	NA	NA	NA	NA	NA	NA	NA	NA	NA	NA	NA	NA	NA	NA	NA	NA	NA	NA	NA
erythrobasidium.hasegawianum	0	Basidiomycota	39	0	39	3	NA	NA	NA	NA	NA	NA	NA	NA	NA	NA	NA	NA	NA	NA	NA	NA	NA	NA	NA	NA	NA	NA	NA	NA	NA	NA	NA	NA
eucasphaeria.capensis	0	Ascomycota	3	1	4	2	NA	NA	NA	NA	NA	NA	NA	NA	NA	NA	NA	NA	NA	NA	NA	NA	NA	NA	NA	NA	NA	NA	NA	NA	NA	NA	NA	NA
exobasidium.arescens	0	Basidiomycota	7	0	7	2	NA	NA	NA	NA	NA	NA	NA	NA	NA	NA	NA	NA	NA	NA	NA	NA	NA	NA	NA	NA	NA	NA	NA	NA	NA	NA	NA	NA
exobasidium.bisporum	0	Basidiomycota	7	0	7	2	NA	NA	NA	NA	NA	NA	NA	NA	NA	NA	NA	NA	NA	NA	NA	NA	NA	NA	NA	NA	NA	NA	NA	NA	NA	NA	NA	NA
exobasidium.miyabei	0	Basidiomycota	2	0	2	2	NA	NA	NA	NA	NA	NA	NA	NA	NA	NA	NA	NA	NA	NA	NA	NA	NA	NA	NA	NA	NA	NA	NA	NA	NA	NA	NA	NA
exobasidium.sp1	0	Basidiomycota	3	1	4	2	NA	NA	NA	NA	NA	NA	NA	NA	NA	NA	NA	NA	NA	NA	NA	NA	NA	NA	NA	NA	NA	NA	NA	NA	NA	NA	NA	NA
exophiala.salmonis	0	Ascomycota	0	12	12	4	NA	NA	NA	NA	NA	NA	1.36630810950854	-0.292554536085196	-1.39719967032641	0.217842993742102	NA	NA	NA	NA	NA	NA	NA	NA	NA	NA	0.438885228367728	0.0275479518043383	1.00750074147862	0.0280501576130751	NA	NA	NA	NA
exophiala.sp1	0	Ascomycota	0	76	76	13	NA	NA	NA	NA	NA	NA	1.14658118491516	-0.127976205790238	-1.14655891052737	0.205892886141287	NA	NA	NA	NA	NA	NA	NA	NA	NA	NA	0.824198891084164	0.0140573298188243	1.80921385678979	0.0668189316597797	NA	NA	NA	NA
exophiala.sp2	0	Ascomycota	0	19	19	8	NA	NA	NA	NA	NA	NA	NA	NA	NA	NA	NA	NA	NA	NA	NA	NA	NA	NA	NA	NA	NA	NA	NA	NA	NA	NA	NA	NA
exophiala.sp3	0	Ascomycota	0	3	3	1	NA	NA	NA	NA	NA	NA	NA	NA	NA	NA	NA	NA	NA	NA	NA	NA	NA	NA	NA	NA	NA	NA	NA	NA	NA	NA	NA	NA
fimetariella.rabenhorstii	0	Ascomycota	0	2	2	2	NA	NA	NA	NA	NA	NA	NA	NA	NA	NA	NA	NA	NA	NA	NA	NA	NA	NA	NA	NA	NA	NA	NA	NA	NA	NA	NA	NA
flagelloscypha.minutissima	0	Basidiomycota	0	5	5	4	NA	NA	NA	NA	NA	NA	NA	NA	NA	NA	NA	NA	NA	NA	NA	NA	NA	NA	NA	NA	NA	NA	NA	NA	NA	NA	NA	NA
flagelloscypha.sp1	0	Basidiomycota	0	2	2	2	NA	NA	NA	NA	NA	NA	NA	NA	NA	NA	NA	NA	NA	NA	NA	NA	NA	NA	NA	NA	NA	NA	NA	NA	NA	NA	NA	NA
flagellospora.sp1	0	Ascomycota	0	4	4	2	NA	NA	NA	NA	NA	NA	NA	NA	NA	NA	NA	NA	NA	NA	NA	NA	NA	NA	NA	NA	NA	NA	NA	NA	NA	NA	NA	NA
fomes.fomentarius	0	Basidiomycota	6	0	6	4	NA	NA	NA	NA	NA	NA	NA	NA	NA	NA	NA	NA	NA	NA	NA	NA	NA	NA	NA	NA	NA	NA	NA	NA	NA	NA	NA	NA
fusarium.ciliatum	0	Ascomycota	7	4	11	6	NA	NA	NA	NA	NA	NA	NA	NA	NA	NA	NA	NA	NA	NA	NA	NA	NA	NA	NA	NA	NA	NA	NA	NA	NA	NA	NA	NA
fusarium.oxysporum	0	Ascomycota	0	12	12	4	NA	NA	NA	NA	NA	NA	0.401126935971262	0.723809348671647	0.00653757250682929	0.595598785799149	NA	NA	NA	NA	NA	NA	NA	NA	NA	NA	0.0378283435204946	0.168625798109266	2.2057762820405e-05	0.209679378107419	NA	NA	NA	NA
fusarium.sp1	0	Ascomycota	16	12	28	11	NA	NA	NA	NA	NA	NA	NA	NA	NA	NA	NA	NA	NA	NA	NA	NA	NA	NA	NA	NA	NA	NA	NA	NA	NA	NA	NA	NA
fusicladium.sp1	0	Ascomycota	5	0	5	3	NA	NA	NA	NA	NA	NA	NA	NA	NA	NA	NA	NA	NA	NA	NA	NA	NA	NA	NA	NA	NA	NA	NA	NA	NA	NA	NA	NA
fusicoccum.quercus	0	Ascomycota	25	0	25	9	-0.723754778330687	0.80061236899956	-0.787677354498665	0.653670382488998	NA	NA	NA	NA	NA	NA	NA	NA	NA	NA	0.230065208370284	0.403606716725836	0.385088280037196	0.391443995014052	NA	NA	NA	NA	NA	NA	NA	NA	NA	NA
galerina.pseudocamerina	0	Basidiomycota	0	2	2	1	NA	NA	NA	NA	NA	NA	NA	NA	NA	NA	NA	NA	NA	NA	NA	NA	NA	NA	NA	NA	NA	NA	NA	NA	NA	NA	NA	NA
galerina.sp1	0	Basidiomycota	0	3	3	2	NA	NA	NA	NA	NA	NA	NA	NA	NA	NA	NA	NA	NA	NA	NA	NA	NA	NA	NA	NA	NA	NA	NA	NA	NA	NA	NA	NA
ganoderma.adspersum	0	Basidiomycota	2	0	2	2	NA	NA	NA	NA	NA	NA	NA	NA	NA	NA	NA	NA	NA	NA	NA	NA	NA	NA	NA	NA	NA	NA	NA	NA	NA	NA	NA	NA
ganoderma.lipsiense	0	Basidiomycota	5	5	10	6	-0.117326339912637	0.923089150788772	NA	NA	0.460165724081813	-0.865705124981459	NA	NA	NA	NA	NA	NA	NA	NA	0.00226720281722848	0.201202028660467	NA	NA	0.154299476961994	0.844183374451688	NA	NA	NA	NA	NA	NA	NA	NA
ganoderma.lucidum	0	Basidiomycota	0	3	3	1	NA	NA	NA	NA	NA	NA	NA	NA	NA	NA	NA	NA	NA	NA	NA	NA	NA	NA	NA	NA	NA	NA	NA	NA	NA	NA	NA	NA
geastrum.sp1	0	Basidiomycota	0	9	9	1	NA	NA	NA	NA	NA	NA	NA	NA	NA	NA	NA	NA	NA	NA	NA	NA	NA	NA	NA	NA	NA	NA	NA	NA	NA	NA	NA	NA
geastrumia.sp1	0	Ascomycota	3	0	3	3	NA	NA	NA	NA	NA	NA	NA	NA	NA	NA	NA	NA	NA	NA	NA	NA	NA	NA	NA	NA	NA	NA	NA	NA	NA	NA	NA	NA
genea.sp1	1	Ascomycota	0	70	70	17	NA	NA	NA	NA	NA	NA	-0.369530735670683	0.986069492851405	0.582339675787738	0.645008292440252	NA	NA	-0.459283642738449	-0.26416933680252	NA	NA	NA	NA	NA	NA	0.0856098108342422	0.834563563406191	0.466713021853524	0.6557638032909	NA	NA	0.489271175512794	0.252827606650558
geoglossum.fallax	0	Ascomycota	0	4	4	1	NA	NA	NA	NA	NA	NA	NA	NA	NA	NA	NA	NA	NA	NA	NA	NA	NA	NA	NA	NA	NA	NA	NA	NA	NA	NA	NA	NA
geomyces.pannorum	0	Ascomycota	0	443	443	33	NA	NA	NA	NA	NA	NA	-0.228721019221416	-0.00334005781468874	0.161198416567492	-0.175434807540342	NA	NA	NA	NA	NA	NA	NA	NA	NA	NA	0.102490728751939	2.99228092787441e-05	0.111755452751967	0.151599718856077	NA	NA	NA	NA
geomyces.sp2	0	Ascomycota	0	2	2	2	NA	NA	NA	NA	NA	NA	NA	NA	NA	NA	NA	NA	NA	NA	NA	NA	NA	NA	NA	NA	NA	NA	NA	NA	NA	NA	NA	NA
geosmithia.sp1	0	Ascomycota	2	0	2	1	NA	NA	NA	NA	NA	NA	NA	NA	NA	NA	NA	NA	NA	NA	NA	NA	NA	NA	NA	NA	NA	NA	NA	NA	NA	NA	NA	NA
gibellulopsis.nigrescens	0	Ascomycota	1	3	4	2	NA	NA	NA	NA	NA	NA	NA	NA	NA	NA	NA	NA	NA	NA	NA	NA	NA	NA	NA	NA	NA	NA	NA	NA	NA	NA	NA	NA
gliomastix.murorum	0	Ascomycota	0	4	4	3	NA	NA	NA	NA	NA	NA	NA	NA	NA	NA	NA	NA	NA	NA	NA	NA	NA	NA	NA	NA	NA	NA	NA	NA	NA	NA	NA	NA
gymnomyces.sp1	1	Basidiomycota	0	5	5	2	NA	NA	NA	NA	NA	NA	NA	NA	NA	NA	NA	NA	NA	NA	NA	NA	NA	NA	NA	NA	NA	NA	NA	NA	NA	NA	NA	NA
gymnomyces.sp2	1	Basidiomycota	0	2	2	1	NA	NA	NA	NA	NA	NA	NA	NA	NA	NA	NA	NA	NA	NA	NA	NA	NA	NA	NA	NA	NA	NA	NA	NA	NA	NA	NA	NA
gymnopilus.nevadensis	0	Basidiomycota	0	2	2	1	NA	NA	NA	NA	NA	NA	NA	NA	NA	NA	NA	NA	NA	NA	NA	NA	NA	NA	NA	NA	NA	NA	NA	NA	NA	NA	NA	NA
gymnopus.erythropus	0	Basidiomycota	0	2	2	1	NA	NA	NA	NA	NA	NA	NA	NA	NA	NA	NA	NA	NA	NA	NA	NA	NA	NA	NA	NA	NA	NA	NA	NA	NA	NA	NA	NA
gymnopus.sp1	0	Basidiomycota	1	1	2	2	NA	NA	NA	NA	NA	NA	NA	NA	NA	NA	NA	NA	NA	NA	NA	NA	NA	NA	NA	NA	NA	NA	NA	NA	NA	NA	NA	NA
gymnopus.sp2	0	Basidiomycota	0	2	2	1	NA	NA	NA	NA	NA	NA	NA	NA	NA	NA	NA	NA	NA	NA	NA	NA	NA	NA	NA	NA	NA	NA	NA	NA	NA	NA	NA	NA
gymnostellatospora.sp1	0	Ascomycota	0	12	12	7	NA	NA	NA	NA	NA	NA	0.770802826473829	-0.309644566866784	-0.976326087915201	0.0101005900893056	NA	NA	NA	NA	NA	NA	NA	NA	NA	NA	0.186242591273999	0.0411472965736136	0.655929177794605	8.04044975101105e-05	NA	NA	NA	NA
hamigera.sp1	0	Ascomycota	0	3	3	2	NA	NA	NA	NA	NA	NA	NA	NA	NA	NA	NA	NA	NA	NA	NA	NA	NA	NA	NA	NA	NA	NA	NA	NA	NA	NA	NA	NA
hannaella.zeae	0	Basidiomycota	5	0	5	1	NA	NA	NA	NA	NA	NA	NA	NA	NA	NA	NA	NA	NA	NA	NA	NA	NA	NA	NA	NA	NA	NA	NA	NA	NA	NA	NA	NA
hebeloma.radicosum	1	Basidiomycota	0	2	2	2	NA	NA	NA	NA	NA	NA	NA	NA	NA	NA	NA	NA	NA	NA	NA	NA	NA	NA	NA	NA	NA	NA	NA	NA	NA	NA	NA	NA
helicoon.fuscosporum	0	Ascomycota	0	2	2	2	NA	NA	NA	NA	NA	NA	NA	NA	NA	NA	NA	NA	NA	NA	NA	NA	NA	NA	NA	NA	NA	NA	NA	NA	NA	NA	NA	NA
herpotrichia.juniperi	0	Ascomycota	0	6	6	2	NA	NA	NA	NA	NA	NA	NA	NA	NA	NA	NA	NA	NA	NA	NA	NA	NA	NA	NA	NA	NA	NA	NA	NA	NA	NA	NA	NA
herpotrichia.sp1	0	Ascomycota	9	0	9	3	NA	NA	NA	NA	NA	NA	NA	NA	NA	NA	NA	NA	NA	NA	NA	NA	NA	NA	NA	NA	NA	NA	NA	NA	NA	NA	NA	NA
herpotrichia.sp2	0	Ascomycota	8	0	8	7	NA	NA	NA	NA	NA	NA	NA	NA	NA	NA	NA	NA	NA	NA	NA	NA	NA	NA	NA	NA	NA	NA	NA	NA	NA	NA	NA	NA
herpotrichia.sp3	0	Ascomycota	2	1	3	3	NA	NA	NA	NA	NA	NA	NA	NA	NA	NA	NA	NA	NA	NA	NA	NA	NA	NA	NA	NA	NA	NA	NA	NA	NA	NA	NA	NA
heterobasidion.annosum	0	Basidiomycota	8	1	9	5	NA	NA	NA	NA	NA	NA	NA	NA	NA	NA	NA	NA	NA	NA	NA	NA	NA	NA	NA	NA	NA	NA	NA	NA	NA	NA	NA	NA
holtermanniella.sp1	0	Basidiomycota	9	5	14	9	NA	NA	NA	NA	NA	NA	NA	NA	NA	NA	NA	NA	NA	NA	NA	NA	NA	NA	NA	NA	NA	NA	NA	NA	NA	NA	NA	NA
hyalodendriella.betulae	0	Ascomycota	0	2	2	2	NA	NA	NA	NA	NA	NA	NA	NA	NA	NA	NA	NA	NA	NA	NA	NA	NA	NA	NA	NA	NA	NA	NA	NA	NA	NA	NA	NA
hydnotrya.tulasnei	1	Ascomycota	0	5	5	4	NA	NA	NA	NA	NA	NA	NA	NA	NA	NA	NA	NA	NA	NA	NA	NA	NA	NA	NA	NA	NA	NA	NA	NA	NA	NA	NA	NA
hydnum.ellipsosporum	1	Basidiomycota	0	35	35	8	NA	NA	NA	NA	NA	NA	-0.0845389929947916	-0.642158700962157	NA	NA	-0.126440809738041	-0.523070233663709	-0.0472421473576621	-0.727958232301478	NA	NA	NA	NA	NA	NA	0.00336045286523887	0.265454676369016	NA	NA	0.015964284697562	0.457180839912206	0.00388247079294622	1.43990509544101
hydnum.rufescens	1	Basidiomycota	0	39	39	9	NA	NA	NA	NA	NA	NA	0.434043055738268	-0.480529773430013	NA	NA	0.413079641133419	-0.645249132288862	0.567432328468395	-0.0482104324622191	NA	NA	NA	NA	NA	NA	0.103346573471384	0.17341754361992	NA	NA	0.198787603921036	0.811651613761973	0.653467326642734	0.00736800291901412
hygrophorus.chrysodon	1	Basidiomycota	0	3	3	1	NA	NA	NA	NA	NA	NA	NA	NA	NA	NA	NA	NA	NA	NA	NA	NA	NA	NA	NA	NA	NA	NA	NA	NA	NA	NA	NA	NA
hygrophorus.discoxanthus	1	Basidiomycota	0	8	8	2	NA	NA	NA	NA	NA	NA	NA	NA	NA	NA	NA	NA	NA	NA	NA	NA	NA	NA	NA	NA	NA	NA	NA	NA	NA	NA	NA	NA
hygrophorus.eburneus	1	Basidiomycota	0	13	13	6	NA	NA	NA	NA	NA	NA	1.15704330514688	-0.34415608805984	NA	NA	0.953480833016269	2.35636923826899	1.34663465302753	2.01793531600515	NA	NA	NA	NA	NA	NA	0.31474069499128	0.0381229548769116	NA	NA	0.453909075397875	4.63900351746394	1.57731529189746	5.53229629190151
hygrophorus.penarius	1	Basidiomycota	0	13	13	2	NA	NA	NA	NA	NA	NA	NA	NA	NA	NA	NA	NA	NA	NA	NA	NA	NA	NA	NA	NA	NA	NA	NA	NA	NA	NA	NA	NA
hymenogaster.huthii	1	Basidiomycota	0	27	27	7	NA	NA	NA	NA	NA	NA	NA	NA	NA	NA	NA	NA	NA	NA	NA	NA	NA	NA	NA	NA	NA	NA	NA	NA	NA	NA	NA	NA
hymenogaster.niveus	1	Basidiomycota	0	5	5	3	NA	NA	NA	NA	NA	NA	NA	NA	NA	NA	NA	NA	NA	NA	NA	NA	NA	NA	NA	NA	NA	NA	NA	NA	NA	NA	NA	NA
hymenogaster.sp1	1	Basidiomycota	0	3	3	1	NA	NA	NA	NA	NA	NA	NA	NA	NA	NA	NA	NA	NA	NA	NA	NA	NA	NA	NA	NA	NA	NA	NA	NA	NA	NA	NA	NA
hymenoscyphus.immutabilis	0	Ascomycota	0	2	2	1	NA	NA	NA	NA	NA	NA	NA	NA	NA	NA	NA	NA	NA	NA	NA	NA	NA	NA	NA	NA	NA	NA	NA	NA	NA	NA	NA	NA
hymenoscyphus.monotropae	0	Ascomycota	0	13	13	3	NA	NA	NA	NA	NA	NA	NA	NA	NA	NA	NA	NA	NA	NA	NA	NA	NA	NA	NA	NA	NA	NA	NA	NA	NA	NA	NA	NA
hymenoscyphus.sp1	0	Ascomycota	10265	0	10265	31	-0.215311486719543	0.0280376084848592	-0.191414050856979	-0.0617256351834128	NA	NA	NA	NA	NA	NA	NA	NA	NA	NA	0.0763543398437712	0.00185620952086365	0.0852790743857986	0.01308923975714	NA	NA	NA	NA	NA	NA	NA	NA	NA	NA
hymenoscyphus.sp2	0	Ascomycota	0	45	45	3	NA	NA	NA	NA	NA	NA	NA	NA	NA	NA	NA	NA	NA	NA	NA	NA	NA	NA	NA	NA	NA	NA	NA	NA	NA	NA	NA	NA
hymenoscyphus.sp3	0	Ascomycota	34	0	34	14	-0.632062106023709	0.81324534442268	-0.678570549950016	0.653918370601082	NA	NA	NA	NA	NA	NA	NA	NA	NA	NA	0.241262745304379	0.572610969969704	0.392967192771995	0.538643959938297	NA	NA	NA	NA	NA	NA	NA	NA	NA	NA
hymenoscyphus.sp4	0	Ascomycota	6	0	6	5	-0.370765783847124	0.419839919397099	-0.300640838962803	0.230584661901024	NA	NA	NA	NA	NA	NA	NA	NA	NA	NA	0.0226411574016057	0.0416210010920332	0.0210373386842932	0.0182660279634555	NA	NA	NA	NA	NA	NA	NA	NA	NA	NA
hymenoscyphus.sp5	0	Ascomycota	1	4	5	3	NA	NA	NA	NA	NA	NA	NA	NA	NA	NA	NA	NA	NA	NA	NA	NA	NA	NA	NA	NA	NA	NA	NA	NA	NA	NA	NA	NA
hymenoscyphus.sp6	0	Ascomycota	3	0	3	3	NA	NA	NA	NA	NA	NA	NA	NA	NA	NA	NA	NA	NA	NA	NA	NA	NA	NA	NA	NA	NA	NA	NA	NA	NA	NA	NA	NA
hymenoscyphus.sp7	0	Ascomycota	3	0	3	3	NA	NA	NA	NA	NA	NA	NA	NA	NA	NA	NA	NA	NA	NA	NA	NA	NA	NA	NA	NA	NA	NA	NA	NA	NA	NA	NA	NA
hymenoscyphus.sp9	0	Ascomycota	0	2	2	2	NA	NA	NA	NA	NA	NA	NA	NA	NA	NA	NA	NA	NA	NA	NA	NA	NA	NA	NA	NA	NA	NA	NA	NA	NA	NA	NA	NA
hymenoscyphus.tetracladius	0	Ascomycota	32	10	42	20	-0.229745962800931	-0.213562663579694	-0.133862273293747	-0.328497431680454	NA	NA	NA	NA	NA	NA	NA	NA	NA	NA	0.0231826904562971	0.0287186784985309	0.0111219252996175	0.0988589461522742	NA	NA	NA	NA	NA	NA	NA	NA	NA	NA
hyphoderma.puberum	0	Basidiomycota	2	0	2	1	NA	NA	NA	NA	NA	NA	NA	NA	NA	NA	NA	NA	NA	NA	NA	NA	NA	NA	NA	NA	NA	NA	NA	NA	NA	NA	NA	NA
hypholoma.fasciculare	0	Basidiomycota	2	7	9	3	NA	NA	NA	NA	NA	NA	NA	NA	NA	NA	NA	NA	NA	NA	NA	NA	NA	NA	NA	NA	NA	NA	NA	NA	NA	NA	NA	NA
hypocrea.asperellum	0	Ascomycota	0	10	10	9	NA	NA	NA	NA	NA	NA	NA	NA	NA	NA	NA	NA	NA	NA	NA	NA	NA	NA	NA	NA	NA	NA	NA	NA	NA	NA	NA	NA
hypocrea.citrinoviride	0	Ascomycota	0	2	2	1	NA	NA	NA	NA	NA	NA	NA	NA	NA	NA	NA	NA	NA	NA	NA	NA	NA	NA	NA	NA	NA	NA	NA	NA	NA	NA	NA	NA
hypocrea.harzianum	0	Ascomycota	0	3	3	3	NA	NA	NA	NA	NA	NA	NA	NA	NA	NA	NA	NA	NA	NA	NA	NA	NA	NA	NA	NA	NA	NA	NA	NA	NA	NA	NA	NA
hypocrea.minutispora	0	Ascomycota	0	24	24	14	NA	NA	NA	NA	NA	NA	-0.21758830523482	-0.528036714971683	0.00482471069292998	-0.676706890756066	NA	NA	NA	NA	NA	NA	NA	NA	NA	NA	0.0185512646303898	0.14957280308855	2.00225657401872e-05	0.451126209764379	NA	NA	NA	NA
hypocrea.pachybasioides	0	Ascomycota	1	31	32	11	NA	NA	NA	NA	NA	NA	0.137282653076302	-0.191915357087277	-0.172901802015901	-0.186451121070838	NA	NA	NA	NA	NA	NA	NA	NA	NA	NA	0.0103386012284977	0.0276612552410769	0.0360001449947529	0.0479462776143792	NA	NA	NA	NA
hypocrea.paucisporum	0	Ascomycota	0	21	21	7	NA	NA	NA	NA	NA	NA	-0.441289258753927	0.938285960252466	0.667921470773031	0.446822538406987	NA	NA	NA	NA	NA	NA	NA	NA	NA	NA	0.0610434571654379	0.377819887574921	0.306985576401577	0.157346465585728	NA	NA	NA	NA
hypocrea.rufa	0	Ascomycota	2	59	61	14	NA	NA	NA	NA	NA	NA	-0.76470073005752	-0.499742675227588	0.625872409902741	-0.738868178867405	NA	NA	NA	NA	NA	NA	NA	NA	NA	NA	0.274958200722074	0.160767594007429	0.404324478798589	0.645374845574198	NA	NA	NA	NA
hypocrea.semiorbis	0	Ascomycota	0	12	12	3	NA	NA	NA	NA	NA	NA	NA	NA	NA	NA	NA	NA	NA	NA	NA	NA	NA	NA	NA	NA	NA	NA	NA	NA	NA	NA	NA	NA
hypocrea.sp1	0	Ascomycota	0	378	378	17	NA	NA	NA	NA	NA	NA	-0.461146209387975	0.535259636843535	0.575326383925821	0.164493476699287	NA	NA	NA	NA	NA	NA	NA	NA	NA	NA	0.266642692472327	0.491816800387724	0.911078367671589	0.0852990511266883	NA	NA	NA	NA
hypocrea.sp10	0	Ascomycota	0	33	33	6	NA	NA	NA	NA	NA	NA	-0.0873847327401637	1.71397350639089	0.640148706133608	1.33453645130437	NA	NA	NA	NA	NA	NA	NA	NA	NA	NA	0.00299208237666784	1.57591431573337	0.352483603043417	1.75451765660525	NA	NA	NA	NA
hypocrea.sp11	0	Ascomycota	0	25	25	11	NA	NA	NA	NA	NA	NA	-0.414449272347282	0.233814876629788	0.431233568057635	-0.157076052752265	NA	NA	NA	NA	NA	NA	NA	NA	NA	NA	0.0807656012602431	0.0351924836562154	0.191947977637578	0.0291674234222591	NA	NA	NA	NA
hypocrea.sp12	0	Ascomycota	0	21	21	3	NA	NA	NA	NA	NA	NA	NA	NA	NA	NA	NA	NA	NA	NA	NA	NA	NA	NA	NA	NA	NA	NA	NA	NA	NA	NA	NA	NA
hypocrea.sp13	0	Ascomycota	0	10	10	2	NA	NA	NA	NA	NA	NA	NA	NA	NA	NA	NA	NA	NA	NA	NA	NA	NA	NA	NA	NA	NA	NA	NA	NA	NA	NA	NA	NA
hypocrea.sp14	0	Ascomycota	0	9	9	4	NA	NA	NA	NA	NA	NA	NA	NA	NA	NA	NA	NA	NA	NA	NA	NA	NA	NA	NA	NA	NA	NA	NA	NA	NA	NA	NA	NA
hypocrea.sp15	0	Ascomycota	0	3	3	3	NA	NA	NA	NA	NA	NA	NA	NA	NA	NA	NA	NA	NA	NA	NA	NA	NA	NA	NA	NA	NA	NA	NA	NA	NA	NA	NA	NA
hypocrea.sp16	0	Ascomycota	0	5	5	4	NA	NA	NA	NA	NA	NA	NA	NA	NA	NA	NA	NA	NA	NA	NA	NA	NA	NA	NA	NA	NA	NA	NA	NA	NA	NA	NA	NA
hypocrea.sp17	0	Ascomycota	0	2	2	2	NA	NA	NA	NA	NA	NA	NA	NA	NA	NA	NA	NA	NA	NA	NA	NA	NA	NA	NA	NA	NA	NA	NA	NA	NA	NA	NA	NA
hypocrea.sp18	0	Ascomycota	0	2	2	2	NA	NA	NA	NA	NA	NA	NA	NA	NA	NA	NA	NA	NA	NA	NA	NA	NA	NA	NA	NA	NA	NA	NA	NA	NA	NA	NA	NA
hypocrea.sp19	0	Ascomycota	0	2	2	1	NA	NA	NA	NA	NA	NA	NA	NA	NA	NA	NA	NA	NA	NA	NA	NA	NA	NA	NA	NA	NA	NA	NA	NA	NA	NA	NA	NA
hypocrea.sp2	0	Ascomycota	0	310	310	21	NA	NA	NA	NA	NA	NA	-0.494036322182422	0.37423813410668	0.579316762518463	-0.0142954838106825	NA	NA	NA	NA	NA	NA	NA	NA	NA	NA	0.286907192808316	0.22539367493782	0.866025379967795	0.000603970647581809	NA	NA	NA	NA
hypocrea.sp3	0	Ascomycota	0	92	92	10	NA	NA	NA	NA	NA	NA	0.29241936019055	1.2880257649507	0.173635767462383	1.23619070107681	NA	NA	NA	NA	NA	NA	NA	NA	NA	NA	0.0469075448296847	1.24595262165923	0.0363064338188703	2.10763713791957	NA	NA	NA	NA
hypocrea.sp4	0	Ascomycota	0	61	61	11	NA	NA	NA	NA	NA	NA	0.358139900083379	1.09046689993402	0.0828868868849427	1.01961085309654	NA	NA	NA	NA	NA	NA	NA	NA	NA	NA	0.0804132880303418	1.02063239619075	0.00945515852525883	1.63864827033258	NA	NA	NA	NA
hypocrea.sp5	0	Ascomycota	0	62	62	4	NA	NA	NA	NA	NA	NA	-0.073284276156941	1.87692909958758	0.799643939106901	1.62143153716749	NA	NA	NA	NA	NA	NA	NA	NA	NA	NA	0.0012626275961918	1.13389118001083	0.330005915735759	1.55397971060505	NA	NA	NA	NA
hypocrea.sp6	0	Ascomycota	0	61	61	8	NA	NA	NA	NA	NA	NA	-0.36038722026823	-0.389134040111782	0.260478426204404	-0.754133430191516	NA	NA	NA	NA	NA	NA	NA	NA	NA	NA	0.0712474329389168	0.113723671811104	0.0817050178512529	0.784370558666822	NA	NA	NA	NA
hypocrea.sp7	0	Ascomycota	0	43	43	7	NA	NA	NA	NA	NA	NA	NA	NA	NA	NA	NA	NA	NA	NA	NA	NA	NA	NA	NA	NA	NA	NA	NA	NA	NA	NA	NA	NA
hypocrea.sp8	0	Ascomycota	0	53	53	4	NA	NA	NA	NA	NA	NA	NA	NA	NA	NA	NA	NA	NA	NA	NA	NA	NA	NA	NA	NA	NA	NA	NA	NA	NA	NA	NA	NA
hypocrea.sp9	0	Ascomycota	0	43	43	13	NA	NA	NA	NA	NA	NA	-0.71672558007683	0.0586000235389028	0.70261185334008	-0.337691975224093	NA	NA	NA	NA	NA	NA	NA	NA	NA	NA	0.32205364123696	0.0029474059449909	0.679404004290265	0.179745623730946	NA	NA	NA	NA
hypocrea.virens	0	Ascomycota	0	30	30	4	NA	NA	NA	NA	NA	NA	-0.371512381804811	2.03080272364315	1.03928324795297	1.59130466421554	NA	NA	NA	NA	NA	NA	NA	NA	NA	NA	0.0324489207691309	1.32742843459157	0.557437626064303	1.49676901405661	NA	NA	NA	NA
hypomyces.microspermus	0	Ascomycota	0	5	5	4	NA	NA	NA	NA	NA	NA	NA	NA	NA	NA	NA	NA	NA	NA	NA	NA	NA	NA	NA	NA	NA	NA	NA	NA	NA	NA	NA	NA
hypomyces.sp1	0	Ascomycota	0	2	2	2	NA	NA	NA	NA	NA	NA	NA	NA	NA	NA	NA	NA	NA	NA	NA	NA	NA	NA	NA	NA	NA	NA	NA	NA	NA	NA	NA	NA
hypoxylon.fragiforme	0	Ascomycota	1	1	2	2	NA	NA	NA	NA	NA	NA	NA	NA	NA	NA	NA	NA	NA	NA	NA	NA	NA	NA	NA	NA	NA	NA	NA	NA	NA	NA	NA	NA
hypoxylon.rutilum	0	Ascomycota	0	2	2	1	NA	NA	NA	NA	NA	NA	NA	NA	NA	NA	NA	NA	NA	NA	NA	NA	NA	NA	NA	NA	NA	NA	NA	NA	NA	NA	NA	NA
hysterangium.pompholyx	0	Basidiomycota	0	22	22	2	NA	NA	NA	NA	NA	NA	NA	NA	NA	NA	NA	NA	NA	NA	NA	NA	NA	NA	NA	NA	NA	NA	NA	NA	NA	NA	NA	NA
ilyonectria.macrodidyma	0	Ascomycota	0	4	4	2	NA	NA	NA	NA	NA	NA	NA	NA	NA	NA	NA	NA	NA	NA	NA	NA	NA	NA	NA	NA	NA	NA	NA	NA	NA	NA	NA	NA
ilyonectria.sp1	0	Ascomycota	0	48	48	7	NA	NA	NA	NA	NA	NA	0.238392365542788	1.4504622976897	0.382974963557835	1.26058103250188	NA	NA	NA	NA	NA	NA	NA	NA	NA	NA	0.0222683022684621	1.12859281387502	0.126158914072137	1.56544710709388	NA	NA	NA	NA
ilyonectria.sp2	0	Ascomycota	0	42	42	9	NA	NA	NA	NA	NA	NA	0.727357922067802	0.739537263473682	-0.482372439052787	0.884563291353107	NA	NA	NA	NA	NA	NA	NA	NA	NA	NA	0.248759694199713	0.352067358187697	0.240172563123745	0.92498764763833	NA	NA	NA	NA
ilyonectria.sp3	0	Ascomycota	0	4	4	3	NA	NA	NA	NA	NA	NA	NA	NA	NA	NA	NA	NA	NA	NA	NA	NA	NA	NA	NA	NA	NA	NA	NA	NA	NA	NA	NA	NA
ilyonectria.sp4	0	Ascomycota	0	2	2	1	NA	NA	NA	NA	NA	NA	NA	NA	NA	NA	NA	NA	NA	NA	NA	NA	NA	NA	NA	NA	NA	NA	NA	NA	NA	NA	NA	NA
infundichalara.microchona	0	Ascomycota	0	3	3	3	NA	NA	NA	NA	NA	NA	NA	NA	NA	NA	NA	NA	NA	NA	NA	NA	NA	NA	NA	NA	NA	NA	NA	NA	NA	NA	NA	NA
infundichalara.sp1	0	Ascomycota	0	6	6	4	NA	NA	NA	NA	NA	NA	NA	NA	NA	NA	NA	NA	NA	NA	NA	NA	NA	NA	NA	NA	NA	NA	NA	NA	NA	NA	NA	NA
inocybe.asterospora	1	Basidiomycota	0	87	87	6	NA	NA	NA	NA	NA	NA	NA	NA	NA	NA	NA	NA	NA	NA	NA	NA	NA	NA	NA	NA	NA	NA	NA	NA	NA	NA	NA	NA
inocybe.erubescens	1	Basidiomycota	0	5	5	2	NA	NA	NA	NA	NA	NA	NA	NA	NA	NA	NA	NA	NA	NA	NA	NA	NA	NA	NA	NA	NA	NA	NA	NA	NA	NA	NA	NA
inocybe.glabripes	1	Basidiomycota	0	24	24	3	NA	NA	NA	NA	NA	NA	NA	NA	NA	NA	NA	NA	NA	NA	NA	NA	NA	NA	NA	NA	NA	NA	NA	NA	NA	NA	NA	NA
inocybe.hystrix	1	Basidiomycota	0	20	20	2	NA	NA	NA	NA	NA	NA	NA	NA	NA	NA	NA	NA	NA	NA	NA	NA	NA	NA	NA	NA	NA	NA	NA	NA	NA	NA	NA	NA
inocybe.jacobi	1	Basidiomycota	0	7	7	3	NA	NA	NA	NA	NA	NA	NA	NA	NA	NA	NA	NA	NA	NA	NA	NA	NA	NA	NA	NA	NA	NA	NA	NA	NA	NA	NA	NA
inocybe.maculata	1	Basidiomycota	0	9	9	1	NA	NA	NA	NA	NA	NA	NA	NA	NA	NA	NA	NA	NA	NA	NA	NA	NA	NA	NA	NA	NA	NA	NA	NA	NA	NA	NA	NA
inocybe.napipes	1	Basidiomycota	0	34	34	3	NA	NA	NA	NA	NA	NA	NA	NA	NA	NA	NA	NA	NA	NA	NA	NA	NA	NA	NA	NA	NA	NA	NA	NA	NA	NA	NA	NA
inocybe.petiginosa	1	Basidiomycota	0	107	107	12	NA	NA	NA	NA	NA	NA	0.688216333677398	-0.186186355621469	NA	NA	0.545133484170731	0.448869900571632	0.74818809907507	0.561851819497798	NA	NA	NA	NA	NA	NA	0.3711781206629	0.0371920476565246	NA	NA	0.4945718511535	0.561122555865028	1.62300283646597	1.42959584731151
inocybe.posterula	1	Basidiomycota	0	17	17	1	NA	NA	NA	NA	NA	NA	NA	NA	NA	NA	NA	NA	NA	NA	NA	NA	NA	NA	NA	NA	NA	NA	NA	NA	NA	NA	NA	NA
inocybe.praetervisa	1	Basidiomycota	0	4	4	2	NA	NA	NA	NA	NA	NA	NA	NA	NA	NA	NA	NA	NA	NA	NA	NA	NA	NA	NA	NA	NA	NA	NA	NA	NA	NA	NA	NA
inocybe.rimosa	1	Basidiomycota	0	8	8	4	NA	NA	NA	NA	NA	NA	NA	NA	NA	NA	NA	NA	NA	NA	NA	NA	NA	NA	NA	NA	NA	NA	NA	NA	NA	NA	NA	NA
inocybe.sindonia	1	Basidiomycota	0	5	5	1	NA	NA	NA	NA	NA	NA	NA	NA	NA	NA	NA	NA	NA	NA	NA	NA	NA	NA	NA	NA	NA	NA	NA	NA	NA	NA	NA	NA
inocybe.sp1	1	Basidiomycota	0	157	157	9	NA	NA	NA	NA	NA	NA	1.28040360093194	0.149207693563355	NA	NA	1.36524638106326	0.327114208662754	1.33611637009602	0.0502061788525292	NA	NA	NA	NA	NA	NA	0.513908951198315	0.00955425466059526	NA	NA	1.24081128937856	0.119199811014043	2.07036181164182	0.00456608533582996
inocybe.sp12	1	Basidiomycota	0	12	12	1	NA	NA	NA	NA	NA	NA	NA	NA	NA	NA	NA	NA	NA	NA	NA	NA	NA	NA	NA	NA	NA	NA	NA	NA	NA	NA	NA	NA
inocybe.sp14	1	Basidiomycota	0	3	3	1	NA	NA	NA	NA	NA	NA	NA	NA	NA	NA	NA	NA	NA	NA	NA	NA	NA	NA	NA	NA	NA	NA	NA	NA	NA	NA	NA	NA
inocybe.sp2	1	Basidiomycota	0	15	15	2	NA	NA	NA	NA	NA	NA	NA	NA	NA	NA	NA	NA	NA	NA	NA	NA	NA	NA	NA	NA	NA	NA	NA	NA	NA	NA	NA	NA
inocybe.sp27	1	Basidiomycota	0	15	15	2	NA	NA	NA	NA	NA	NA	NA	NA	NA	NA	NA	NA	NA	NA	NA	NA	NA	NA	NA	NA	NA	NA	NA	NA	NA	NA	NA	NA
inocybe.sp3	1	Basidiomycota	0	11	11	2	NA	NA	NA	NA	NA	NA	NA	NA	NA	NA	NA	NA	NA	NA	NA	NA	NA	NA	NA	NA	NA	NA	NA	NA	NA	NA	NA	NA
inocybe.sp4	1	Basidiomycota	0	36	36	2	NA	NA	NA	NA	NA	NA	NA	NA	NA	NA	NA	NA	NA	NA	NA	NA	NA	NA	NA	NA	NA	NA	NA	NA	NA	NA	NA	NA
inocybe.sp7	1	Basidiomycota	0	16	16	2	NA	NA	NA	NA	NA	NA	NA	NA	NA	NA	NA	NA	NA	NA	NA	NA	NA	NA	NA	NA	NA	NA	NA	NA	NA	NA	NA	NA
inocybe.sp8	1	Basidiomycota	0	2	2	1	NA	NA	NA	NA	NA	NA	NA	NA	NA	NA	NA	NA	NA	NA	NA	NA	NA	NA	NA	NA	NA	NA	NA	NA	NA	NA	NA	NA
inocybe.sp9	1	Basidiomycota	0	17	17	2	NA	NA	NA	NA	NA	NA	NA	NA	NA	NA	NA	NA	NA	NA	NA	NA	NA	NA	NA	NA	NA	NA	NA	NA	NA	NA	NA	NA
inocybe.splendens	1	Basidiomycota	0	11	11	4	NA	NA	NA	NA	NA	NA	NA	NA	NA	NA	NA	NA	NA	NA	NA	NA	NA	NA	NA	NA	NA	NA	NA	NA	NA	NA	NA	NA
inocybe.xanthomelas	1	Basidiomycota	0	171	171	4	NA	NA	NA	NA	NA	NA	0.191282788903732	-0.0393900973283692	NA	NA	0.12921280530739	-0.255446217315917	0.163635632759469	-1.14720898896739	NA	NA	NA	NA	NA	NA	0.00860211931781393	0.000499401393401578	NA	NA	0.00833596807081087	0.0545176296099345	0.0232902795921954	1.78803506705737
itersonilia.perplexans	0	Basidiomycota	5	0	5	4	NA	NA	NA	NA	NA	NA	NA	NA	NA	NA	NA	NA	NA	NA	NA	NA	NA	NA	NA	NA	NA	NA	NA	NA	NA	NA	NA	NA
laccaria.amethystina	1	Basidiomycota	0	84	84	19	NA	NA	NA	NA	NA	NA	-0.227747989630165	-0.300722946889937	NA	NA	-0.353129104160985	-0.0427089597042376	-0.266536506958064	-0.10585763973555	NA	NA	NA	NA	NA	NA	0.0487778627529657	0.11643103828699	NA	NA	0.249041628910747	0.0060958741214359	0.247168053153589	0.060896923640951
laccaria.bicolor	1	Basidiomycota	0	12	12	8	NA	NA	NA	NA	NA	NA	NA	NA	NA	NA	NA	NA	NA	NA	NA	NA	NA	NA	NA	NA	NA	NA	NA	NA	NA	NA	NA	NA
laccaria.laccata	1	Basidiomycota	0	8	8	6	NA	NA	NA	NA	NA	NA	NA	NA	NA	NA	NA	NA	NA	NA	NA	NA	NA	NA	NA	NA	NA	NA	NA	NA	NA	NA	NA	NA
laccaria.sp1	1	Basidiomycota	0	366	366	27	NA	NA	NA	NA	NA	NA	-0.00298662376078433	-0.173032520131151	NA	NA	-0.102550709878913	0.0168374074083238	-0.0696502235688596	-0.0916014129991918	NA	NA	NA	NA	NA	NA	1.32814976558315e-05	0.061032822467834	NA	NA	0.0332548214069263	0.00150010203424919	0.0267236833782365	0.0721984113611622
laccaria.sp2	1	Basidiomycota	0	103	103	12	NA	NA	NA	NA	NA	NA	0.0664972415732571	-0.294140375318581	NA	NA	-0.0504246379864932	-0.310212940090684	-0.0416363347218559	-1.00338729476155	NA	NA	NA	NA	NA	NA	0.00277223259100372	0.0742597800755294	NA	NA	0.00338531621798776	0.214400880573696	0.0040209868845277	3.64751323825377
laccaria.sp3	1	Basidiomycota	0	82	82	7	NA	NA	NA	NA	NA	NA	0.364194082429897	0.178057634863405	NA	NA	0.239906184943535	-0.160343325530531	0.283616850957594	-0.462564334986672	NA	NA	NA	NA	NA	NA	0.0727605925218846	0.0238107803060131	NA	NA	0.0670508991228187	0.0501206357811779	0.163252480363592	0.678284704207356
lachancea.thermotolerans	0	Ascomycota	6	0	6	1	NA	NA	NA	NA	NA	NA	NA	NA	NA	NA	NA	NA	NA	NA	NA	NA	NA	NA	NA	NA	NA	NA	NA	NA	NA	NA	NA	NA
lachnum.pygmaeum	0	Ascomycota	0	58	58	10	NA	NA	NA	NA	NA	NA	0.255686634957669	1.49388851690762	0.280097959601097	1.39445322815254	NA	NA	NA	NA	NA	NA	NA	NA	NA	NA	0.015369853464633	0.71831017760704	0.0404900502554351	1.14935983514813	NA	NA	NA	NA
lachnum.sp1	0	Ascomycota	0	36	36	9	NA	NA	NA	NA	NA	NA	0.161583480484937	0.12673395720265	-0.0667046090541691	0.0698741409985334	NA	NA	NA	NA	NA	NA	NA	NA	NA	NA	0.0143226828142782	0.0120625303387638	0.00535817504163201	0.00673376353544578	NA	NA	NA	NA
lachnum.sp2	0	Ascomycota	0	30	30	4	NA	NA	NA	NA	NA	NA	NA	NA	NA	NA	NA	NA	NA	NA	NA	NA	NA	NA	NA	NA	NA	NA	NA	NA	NA	NA	NA	NA
lachnum.sp3	0	Ascomycota	0	14	14	4	NA	NA	NA	NA	NA	NA	NA	NA	NA	NA	NA	NA	NA	NA	NA	NA	NA	NA	NA	NA	NA	NA	NA	NA	NA	NA	NA	NA
lachnum.sp4	0	Ascomycota	0	7	7	3	NA	NA	NA	NA	NA	NA	NA	NA	NA	NA	NA	NA	NA	NA	NA	NA	NA	NA	NA	NA	NA	NA	NA	NA	NA	NA	NA	NA
lachnum.sp5	0	Ascomycota	0	2	2	2	NA	NA	NA	NA	NA	NA	NA	NA	NA	NA	NA	NA	NA	NA	NA	NA	NA	NA	NA	NA	NA	NA	NA	NA	NA	NA	NA	NA
lachnum.virgineum	0	Ascomycota	3	5	8	6	NA	NA	NA	NA	NA	NA	NA	NA	NA	NA	NA	NA	NA	NA	NA	NA	NA	NA	NA	NA	NA	NA	NA	NA	NA	NA	NA	NA
lactarius.acris	1	Basidiomycota	0	5	5	1	NA	NA	NA	NA	NA	NA	NA	NA	NA	NA	NA	NA	NA	NA	NA	NA	NA	NA	NA	NA	NA	NA	NA	NA	NA	NA	NA	NA
lactarius.blennius	1	Basidiomycota	0	306	306	16	NA	NA	NA	NA	NA	NA	0.833512132128996	-0.0647775508590855	NA	NA	0.808488570701994	-0.323296944589099	0.795343160394593	-0.18165305001055	NA	NA	NA	NA	NA	NA	0.544447826383138	0.00450197869236599	NA	NA	1.08785608798446	0.291085088640533	1.83403149109798	0.149435948033264
lactarius.camphoratus	1	Basidiomycota	0	241	241	8	NA	NA	NA	NA	NA	NA	-0.889982032441277	-0.288280675187202	NA	NA	-0.953399102527672	-0.0102586350695482	-0.856677387160119	0.477298898315746	NA	NA	NA	NA	NA	NA	0.372431276340308	0.053497895580461	NA	NA	0.907662524718187	0.000175851942634268	1.27668437818786	0.619015906519421
lactarius.cremor	1	Basidiomycota	0	206	206	12	NA	NA	NA	NA	NA	NA	-0.621672941350175	0.319451834977279	NA	NA	-0.693681370184796	-0.419536914434645	-0.584266270961616	0.2704038190412	NA	NA	NA	NA	NA	NA	0.272583056107789	0.0985388911593125	NA	NA	0.720752650955142	0.441163554349641	0.890762299829694	0.298014809437569
lactarius.fluens	1	Basidiomycota	0	23	23	1	NA	NA	NA	NA	NA	NA	NA	NA	NA	NA	NA	NA	NA	NA	NA	NA	NA	NA	NA	NA	NA	NA	NA	NA	NA	NA	NA	NA
lactarius.pallidus	1	Basidiomycota	0	2	2	1	NA	NA	NA	NA	NA	NA	NA	NA	NA	NA	NA	NA	NA	NA	NA	NA	NA	NA	NA	NA	NA	NA	NA	NA	NA	NA	NA	NA
lactarius.piperatus	1	Basidiomycota	0	16	16	5	NA	NA	NA	NA	NA	NA	0.259819563050142	-0.274359171576296	NA	NA	0.125842728653585	-0.252192905623378	0.0725476378610577	-0.164935413920471	NA	NA	NA	NA	NA	NA	0.0158707469835168	0.0242278350188161	NA	NA	0.00790680784841079	0.0531378212498455	0.00457789149332164	0.0369588780377215
lactarius.quietus	1	Basidiomycota	0	199	199	7	NA	NA	NA	NA	NA	NA	-0.13827372243616	0.398909170314436	NA	NA	-0.196045351111054	-0.0969095087546701	-0.259376376923555	-0.721206236669724	NA	NA	NA	NA	NA	NA	0.00449503399959874	0.0512181257820841	NA	NA	0.0191892511945288	0.00784640637415651	0.0585166938574248	0.706659003657387
lactarius.sp1	1	Basidiomycota	0	1236	1236	23	NA	NA	NA	NA	NA	NA	-0.467788041996909	0.14211867088139	NA	NA	-0.508600663193542	0.00562366253506777	-0.547023230942084	-0.121013921522385	NA	NA	NA	NA	NA	NA	0.308676206205433	0.039005797953056	NA	NA	0.774907789047336	0.000158535952574012	1.5616429063275	0.119374858350865
lactarius.sp10	1	Basidiomycota	0	16	16	3	NA	NA	NA	NA	NA	NA	1.31882580257283	-0.314202191137285	NA	NA	1.22486903466509	0.231158707297835	1.20405361969723	0.503153904436236	NA	NA	NA	NA	NA	NA	0.408910763905214	0.0317756220078924	NA	NA	0.749073171387423	0.0446435299703546	1.26098696445888	0.343947885371977
lactarius.sp11	1	Basidiomycota	0	13	13	4	NA	NA	NA	NA	NA	NA	NA	NA	NA	NA	NA	NA	NA	NA	NA	NA	NA	NA	NA	NA	NA	NA	NA	NA	NA	NA	NA	NA
lactarius.sp12	1	Basidiomycota	0	11	11	7	NA	NA	NA	NA	NA	NA	NA	NA	NA	NA	NA	NA	NA	NA	NA	NA	NA	NA	NA	NA	NA	NA	NA	NA	NA	NA	NA	NA
lactarius.sp13	1	Basidiomycota	0	6	6	3	NA	NA	NA	NA	NA	NA	NA	NA	NA	NA	NA	NA	NA	NA	NA	NA	NA	NA	NA	NA	NA	NA	NA	NA	NA	NA	NA	NA
lactarius.sp14	1	Basidiomycota	0	4	4	1	NA	NA	NA	NA	NA	NA	NA	NA	NA	NA	NA	NA	NA	NA	NA	NA	NA	NA	NA	NA	NA	NA	NA	NA	NA	NA	NA	NA
lactarius.sp15	1	Basidiomycota	0	3	3	2	NA	NA	NA	NA	NA	NA	NA	NA	NA	NA	NA	NA	NA	NA	NA	NA	NA	NA	NA	NA	NA	NA	NA	NA	NA	NA	NA	NA
lactarius.sp16	1	Basidiomycota	0	2	2	1	NA	NA	NA	NA	NA	NA	NA	NA	NA	NA	NA	NA	NA	NA	NA	NA	NA	NA	NA	NA	NA	NA	NA	NA	NA	NA	NA	NA
lactarius.sp2	1	Basidiomycota	0	310	310	12	NA	NA	NA	NA	NA	NA	0.744799481273775	-0.533936656565265	NA	NA	0.673346441628759	-0.298166999837944	0.738054338679937	0.0639572575396643	NA	NA	NA	NA	NA	NA	0.39124937575942	0.275281085422797	NA	NA	0.679115003137853	0.222832441357485	1.42140183471578	0.0166721600340432
lactarius.sp3	1	Basidiomycota	0	160	160	3	NA	NA	NA	NA	NA	NA	-1.48810268376642	-0.748984558303279	NA	NA	-1.44933071724	2.00022180767591	-1.56806172208829	1.96229344389399	NA	NA	NA	NA	NA	NA	0.520618350412969	0.180559926789421	NA	NA	1.04876920129545	3.34267634973954	2.13867724448673	5.23141116775398
lactarius.sp4	1	Basidiomycota	0	109	109	8	NA	NA	NA	NA	NA	NA	-0.0403621864753662	-0.179857847728429	NA	NA	-0.21244637040119	-0.330210531716938	-0.174793780236345	-0.0758160241495043	NA	NA	NA	NA	NA	NA	0.000638339605086444	0.0173533439921902	NA	NA	0.0375571226598618	0.151833849654266	0.0442914237733551	0.0130155256074382
lactarius.sp5	1	Basidiomycota	0	150	150	11	NA	NA	NA	NA	NA	NA	-0.658325663829006	0.15389178859493	NA	NA	-0.708350176985482	-0.459613403001202	-0.593774999100687	0.121520742397611	NA	NA	NA	NA	NA	NA	0.339636212124049	0.0254088659310256	NA	NA	0.835063863340103	0.588304442355373	1.02221324150443	0.0668760359947584
lactarius.sp6	1	Basidiomycota	0	80	80	2	NA	NA	NA	NA	NA	NA	NA	NA	NA	NA	NA	NA	NA	NA	NA	NA	NA	NA	NA	NA	NA	NA	NA	NA	NA	NA	NA	NA
lactarius.sp7	1	Basidiomycota	0	48	48	2	NA	NA	NA	NA	NA	NA	NA	NA	NA	NA	NA	NA	NA	NA	NA	NA	NA	NA	NA	NA	NA	NA	NA	NA	NA	NA	NA	NA
lactarius.sp8	1	Basidiomycota	0	69	69	7	NA	NA	NA	NA	NA	NA	0.905242989283101	-0.438910521334707	NA	NA	0.848274305764986	-0.147695014363554	0.961202494740296	0.0471829804744533	NA	NA	NA	NA	NA	NA	0.449532191363819	0.144678637626734	NA	NA	0.838290108581993	0.0425252101882054	1.87510462795116	0.00705729833661081
lactarius.sp9	1	Basidiomycota	0	21	21	5	NA	NA	NA	NA	NA	NA	0.660478943054503	-0.538015119936036	NA	NA	0.425843025128684	-0.248686565905494	0.764054751941402	0.112296911391478	NA	NA	NA	NA	NA	NA	0.102558491537897	0.0931675346876061	NA	NA	0.0905407334465732	0.0516704999004383	0.507771012072134	0.0171327300753754
lactarius.subdulcis	1	Basidiomycota	0	300	300	21	NA	NA	NA	NA	NA	NA	-0.0490148069827513	0.379792459811044	NA	NA	-0.132746863965876	-0.0267802080354752	-0.140728004841016	-0.322518777395456	NA	NA	NA	NA	NA	NA	0.00225927063059822	0.1857070151898	NA	NA	0.0351927709532792	0.00239676744407959	0.0689032955604802	0.565276525105771
lactarius.subumbonatus	1	Basidiomycota	0	12	12	1	NA	NA	NA	NA	NA	NA	NA	NA	NA	NA	NA	NA	NA	NA	NA	NA	NA	NA	NA	NA	NA	NA	NA	NA	NA	NA	NA	NA
lactarius.tabidus	1	Basidiomycota	0	65	65	3	NA	NA	NA	NA	NA	NA	-1.48810268376642	-0.748984558303279	NA	NA	-1.44933071724	2.00022180767591	-1.56806172208829	1.96229344389399	NA	NA	NA	NA	NA	NA	0.520618350412969	0.180559926789421	NA	NA	1.04876920129545	3.34267634973954	2.13867724448673	5.23141116775398
lactarius.vellereus	1	Basidiomycota	0	35	35	3	NA	NA	NA	NA	NA	NA	NA	NA	NA	NA	NA	NA	NA	NA	NA	NA	NA	NA	NA	NA	NA	NA	NA	NA	NA	NA	NA	NA
lactarius.volemus	1	Basidiomycota	0	18	18	2	NA	NA	NA	NA	NA	NA	NA	NA	NA	NA	NA	NA	NA	NA	NA	NA	NA	NA	NA	NA	NA	NA	NA	NA	NA	NA	NA	NA
lasiobelonium.sp1	0	Ascomycota	2	0	2	1	NA	NA	NA	NA	NA	NA	NA	NA	NA	NA	NA	NA	NA	NA	NA	NA	NA	NA	NA	NA	NA	NA	NA	NA	NA	NA	NA	NA
lauriomyces.bellulus	0	Ascomycota	0	3	3	2	NA	NA	NA	NA	NA	NA	NA	NA	NA	NA	NA	NA	NA	NA	NA	NA	NA	NA	NA	NA	NA	NA	NA	NA	NA	NA	NA	NA
lecanicillium.fungicola	0	Ascomycota	1	15	16	9	NA	NA	NA	NA	NA	NA	0.130225627569901	-0.388923648559812	-0.234412580317724	-0.540519898626382	NA	NA	NA	NA	NA	NA	NA	NA	NA	NA	0.00398700325245355	0.0486860280022189	0.0283589571447385	0.172691708320942	NA	NA	NA	NA
lecanora.sp1	0	Ascomycota	6	0	6	4	-0.670497601445534	-0.312043828210643	-0.577419285110052	-0.372561846578133	NA	NA	NA	NA	NA	NA	NA	NA	NA	NA	0.0740446669981441	0.0229919738301062	0.0776028048994835	0.0476848084439712	NA	NA	NA	NA	NA	NA	NA	NA	NA	NA
leccinum.carpini	1	Basidiomycota	0	10	10	2	NA	NA	NA	NA	NA	NA	NA	NA	NA	NA	NA	NA	NA	NA	NA	NA	NA	NA	NA	NA	NA	NA	NA	NA	NA	NA	NA	NA
lecythophora.mutabilis	0	Ascomycota	0	33	33	15	NA	NA	NA	NA	NA	NA	0.0585560906533371	0.537677684279535	0.233263623877682	0.357039061395521	NA	NA	NA	NA	NA	NA	NA	NA	NA	NA	0.000806116519002743	0.093050704552867	0.0280816396537043	0.0753493615306349	NA	NA	NA	NA
lecythophora.sp1	0	Ascomycota	0	12	12	1	NA	NA	NA	NA	NA	NA	NA	NA	NA	NA	NA	NA	NA	NA	NA	NA	NA	NA	NA	NA	NA	NA	NA	NA	NA	NA	NA	NA
lecythophora.sp2	0	Ascomycota	1	1	2	2	NA	NA	NA	NA	NA	NA	NA	NA	NA	NA	NA	NA	NA	NA	NA	NA	NA	NA	NA	NA	NA	NA	NA	NA	NA	NA	NA	NA
leotia.lubrica	0	Ascomycota	0	190	190	16	NA	NA	NA	NA	NA	NA	0.607623144979912	0.161485287019627	-0.495422310351476	0.302813693474892	NA	NA	NA	NA	NA	NA	NA	NA	NA	NA	0.318268545061125	0.0307760580092797	0.464462843264995	0.198733263185907	NA	NA	NA	NA
leotia.sp1	0	Ascomycota	0	80	80	12	NA	NA	NA	NA	NA	NA	0.711824529373865	-0.126902401294086	-0.635190985726831	-0.00793464532752248	NA	NA	NA	NA	NA	NA	NA	NA	NA	NA	0.317664221840418	0.0138224190223608	0.555272045667056	9.92366014254324e-05	NA	NA	NA	NA
leotia.sp2	0	Ascomycota	0	73	73	7	NA	NA	NA	NA	NA	NA	-0.927184223543123	-0.257509784400535	0.693977852371225	-0.791110655107845	NA	NA	NA	NA	NA	NA	NA	NA	NA	NA	0.269478719564507	0.0284578344804118	0.331404486276748	0.49324343862964	NA	NA	NA	NA
leptodontidium.elatius	0	Ascomycota	0	15	15	9	NA	NA	NA	NA	NA	NA	NA	NA	NA	NA	NA	NA	NA	NA	NA	NA	NA	NA	NA	NA	NA	NA	NA	NA	NA	NA	NA	NA
leptodontidium.orchidicola	0	Ascomycota	0	15	15	8	NA	NA	NA	NA	NA	NA	NA	NA	NA	NA	NA	NA	NA	NA	NA	NA	NA	NA	NA	NA	NA	NA	NA	NA	NA	NA	NA	NA
leptodontidium.sp1	0	Ascomycota	0	12	12	5	NA	NA	NA	NA	NA	NA	NA	NA	NA	NA	NA	NA	NA	NA	NA	NA	NA	NA	NA	NA	NA	NA	NA	NA	NA	NA	NA	NA
leptodontidium.sp2	0	Ascomycota	0	12	12	10	NA	NA	NA	NA	NA	NA	NA	NA	NA	NA	NA	NA	NA	NA	NA	NA	NA	NA	NA	NA	NA	NA	NA	NA	NA	NA	NA	NA
leptodontidium.sp3	0	Ascomycota	0	7	7	5	NA	NA	NA	NA	NA	NA	NA	NA	NA	NA	NA	NA	NA	NA	NA	NA	NA	NA	NA	NA	NA	NA	NA	NA	NA	NA	NA	NA
leptodontidium.sp4	0	Ascomycota	0	4	4	1	NA	NA	NA	NA	NA	NA	NA	NA	NA	NA	NA	NA	NA	NA	NA	NA	NA	NA	NA	NA	NA	NA	NA	NA	NA	NA	NA	NA
leptodontidium.sp5	0	Ascomycota	0	2	2	1	NA	NA	NA	NA	NA	NA	NA	NA	NA	NA	NA	NA	NA	NA	NA	NA	NA	NA	NA	NA	NA	NA	NA	NA	NA	NA	NA	NA
leptosphaeria.rubefaciens	0	Ascomycota	5	0	5	3	NA	NA	NA	NA	NA	NA	NA	NA	NA	NA	NA	NA	NA	NA	NA	NA	NA	NA	NA	NA	NA	NA	NA	NA	NA	NA	NA	NA
leptosphaerulina.sp1	0	Ascomycota	4	0	4	4	NA	NA	NA	NA	NA	NA	NA	NA	NA	NA	NA	NA	NA	NA	NA	NA	NA	NA	NA	NA	NA	NA	NA	NA	NA	NA	NA	NA
leptospora.sp1	0	Ascomycota	3	0	3	1	NA	NA	NA	NA	NA	NA	NA	NA	NA	NA	NA	NA	NA	NA	NA	NA	NA	NA	NA	NA	NA	NA	NA	NA	NA	NA	NA	NA
leucosporidiella.muscorum	0	Basidiomycota	2	1	3	2	NA	NA	NA	NA	NA	NA	NA	NA	NA	NA	NA	NA	NA	NA	NA	NA	NA	NA	NA	NA	NA	NA	NA	NA	NA	NA	NA	NA
liberomyces.macrosporus	0	Ascomycota	3	0	3	1	NA	NA	NA	NA	NA	NA	NA	NA	NA	NA	NA	NA	NA	NA	NA	NA	NA	NA	NA	NA	NA	NA	NA	NA	NA	NA	NA	NA
liberomyces.sp1	0	Ascomycota	5	0	5	1	NA	NA	NA	NA	NA	NA	NA	NA	NA	NA	NA	NA	NA	NA	NA	NA	NA	NA	NA	NA	NA	NA	NA	NA	NA	NA	NA	NA
lophiostoma.corticola	0	Ascomycota	37	2	39	14	0.651388340194346	-0.142744582980231	0.66721543195789	-0.0964881526426862	NA	NA	NA	NA	NA	NA	NA	NA	NA	NA	0.186357991141575	0.0128301893719545	0.276309455280889	0.0085290370831154	NA	NA	NA	NA	NA	NA	NA	NA	NA	NA
lophiostoma.fuckelii	0	Ascomycota	2	0	2	2	NA	NA	NA	NA	NA	NA	NA	NA	NA	NA	NA	NA	NA	NA	NA	NA	NA	NA	NA	NA	NA	NA	NA	NA	NA	NA	NA	NA
lophiostoma.macrostomum	0	Ascomycota	8	0	8	5	NA	NA	NA	NA	NA	NA	NA	NA	NA	NA	NA	NA	NA	NA	NA	NA	NA	NA	NA	NA	NA	NA	NA	NA	NA	NA	NA	NA
lophiostoma.sp1	0	Ascomycota	0	8	8	2	NA	NA	NA	NA	NA	NA	NA	NA	NA	NA	NA	NA	NA	NA	NA	NA	NA	NA	NA	NA	NA	NA	NA	NA	NA	NA	NA	NA
lophiostoma.sp2	0	Ascomycota	0	2	2	2	NA	NA	NA	NA	NA	NA	NA	NA	NA	NA	NA	NA	NA	NA	NA	NA	NA	NA	NA	NA	NA	NA	NA	NA	NA	NA	NA	NA
lophiostoma.sp3	0	Ascomycota	3	0	3	3	NA	NA	NA	NA	NA	NA	NA	NA	NA	NA	NA	NA	NA	NA	NA	NA	NA	NA	NA	NA	NA	NA	NA	NA	NA	NA	NA	NA
lophiostoma.sp4	0	Ascomycota	0	2	2	1	NA	NA	NA	NA	NA	NA	NA	NA	NA	NA	NA	NA	NA	NA	NA	NA	NA	NA	NA	NA	NA	NA	NA	NA	NA	NA	NA	NA
lycoperdon.perlatum	0	Basidiomycota	0	2	2	2	NA	NA	NA	NA	NA	NA	NA	NA	NA	NA	NA	NA	NA	NA	NA	NA	NA	NA	NA	NA	NA	NA	NA	NA	NA	NA	NA	NA
malassezia.restricta	0	Basidiomycota	2	0	2	2	NA	NA	NA	NA	NA	NA	NA	NA	NA	NA	NA	NA	NA	NA	NA	NA	NA	NA	NA	NA	NA	NA	NA	NA	NA	NA	NA	NA
marasmiellus.ramealis	0	Basidiomycota	0	14	14	3	NA	NA	NA	NA	NA	NA	NA	NA	NA	NA	NA	NA	NA	NA	NA	NA	NA	NA	NA	NA	NA	NA	NA	NA	NA	NA	NA	NA
marasmius.torquescens	0	Basidiomycota	0	4	4	2	NA	NA	NA	NA	NA	NA	NA	NA	NA	NA	NA	NA	NA	NA	NA	NA	NA	NA	NA	NA	NA	NA	NA	NA	NA	NA	NA	NA
mariannaea.sp1	0	Ascomycota	0	7	7	3	NA	NA	NA	NA	NA	NA	NA	NA	NA	NA	NA	NA	NA	NA	NA	NA	NA	NA	NA	NA	NA	NA	NA	NA	NA	NA	NA	NA
massarina.eburnea	0	Ascomycota	50	0	50	13	0.543725701700622	-0.237063511022709	0.602016046316368	-0.216291211631599	NA	NA	NA	NA	NA	NA	NA	NA	NA	NA	0.129845763445366	0.0353869570256005	0.224946746488801	0.0428577894232351	NA	NA	NA	NA	NA	NA	NA	NA	NA	NA
massarina.rubi	0	Ascomycota	3	4	7	5	NA	NA	NA	NA	NA	NA	NA	NA	NA	NA	NA	NA	NA	NA	NA	NA	NA	NA	NA	NA	NA	NA	NA	NA	NA	NA	NA	NA
megacollybia.marginata	0	Basidiomycota	0	3	3	1	NA	NA	NA	NA	NA	NA	NA	NA	NA	NA	NA	NA	NA	NA	NA	NA	NA	NA	NA	NA	NA	NA	NA	NA	NA	NA	NA	NA
megacollybia.platyphylla	0	Basidiomycota	0	9	9	6	NA	NA	NA	NA	NA	NA	NA	NA	NA	NA	NA	NA	NA	NA	NA	NA	NA	NA	NA	NA	NA	NA	NA	NA	NA	NA	NA	NA
melanogaster.sp1	1	Basidiomycota	0	82	82	11	NA	NA	NA	NA	NA	NA	0.200022130670475	-0.617357756893851	NA	NA	0.154423007310506	-0.351261722578945	0.18088092582794	-0.535347881587698	NA	NA	NA	NA	NA	NA	0.0282183116051635	0.368019401945007	NA	NA	0.0357182520872659	0.309257984416505	0.0853740218684792	1.16811171936769
melanogaster.sp2	1	Basidiomycota	0	22	22	4	NA	NA	NA	NA	NA	NA	1.13220269448906	-0.827299453085116	NA	NA	1.19996792742188	-0.86372508952604	1.17665252784063	-0.34472200561431	NA	NA	NA	NA	NA	NA	0.301371403147847	0.220293212592423	NA	NA	0.718926030280818	0.62328845574859	1.20424653693642	0.161446622951432
melanogaster.sp3	1	Basidiomycota	0	5	5	1	NA	NA	NA	NA	NA	NA	NA	NA	NA	NA	NA	NA	NA	NA	NA	NA	NA	NA	NA	NA	NA	NA	NA	NA	NA	NA	NA	NA
melanogaster.sp4	1	Basidiomycota	0	5	5	3	NA	NA	NA	NA	NA	NA	NA	NA	NA	NA	NA	NA	NA	NA	NA	NA	NA	NA	NA	NA	NA	NA	NA	NA	NA	NA	NA	NA
melanogaster.sp5	1	Basidiomycota	0	5	5	2	NA	NA	NA	NA	NA	NA	NA	NA	NA	NA	NA	NA	NA	NA	NA	NA	NA	NA	NA	NA	NA	NA	NA	NA	NA	NA	NA	NA
melanops.sp1	0	Ascomycota	2	0	2	1	NA	NA	NA	NA	NA	NA	NA	NA	NA	NA	NA	NA	NA	NA	NA	NA	NA	NA	NA	NA	NA	NA	NA	NA	NA	NA	NA	NA
melanops.tulasnei	0	Ascomycota	4	0	4	3	NA	NA	NA	NA	NA	NA	NA	NA	NA	NA	NA	NA	NA	NA	NA	NA	NA	NA	NA	NA	NA	NA	NA	NA	NA	NA	NA	NA
meliniomyces.bicolor	1	Ascomycota	0	59	59	14	NA	NA	NA	NA	NA	NA	0.00420260405451644	-0.378017643857595	-0.0786645603116427	-0.564419946984573	NA	NA	-0.0178611881336924	0.468862457604745	NA	NA	NA	NA	NA	NA	9.68874236257041e-06	0.107318988074298	0.00745183877077356	0.439369195501963	NA	NA	0.000647465179281227	0.69688104826818
meliniomyces.sp1	1	Ascomycota	0	70	70	13	NA	NA	NA	NA	NA	NA	1.07946229050527	-0.172040043006504	-0.986205525074872	0.0950991588233536	NA	NA	1.05998281591503	-0.0428655179236512	NA	NA	NA	NA	NA	NA	0.913161027557374	0.0317550990799529	1.67317756739483	0.0178188720237402	NA	NA	3.25758184866061	0.00832119780151252
meliniomyces.sp2	1	Ascomycota	0	21	21	7	NA	NA	NA	NA	NA	NA	NA	NA	NA	NA	NA	NA	NA	NA	NA	NA	NA	NA	NA	NA	NA	NA	NA	NA	NA	NA	NA	NA
menispora.ciliata	0	Ascomycota	0	13	13	8	NA	NA	NA	NA	NA	NA	NA	NA	NA	NA	NA	NA	NA	NA	NA	NA	NA	NA	NA	NA	NA	NA	NA	NA	NA	NA	NA	NA
menispora.tortuosa	0	Ascomycota	0	3	3	2	NA	NA	NA	NA	NA	NA	NA	NA	NA	NA	NA	NA	NA	NA	NA	NA	NA	NA	NA	NA	NA	NA	NA	NA	NA	NA	NA	NA
meyerozyma.guilliermondii	0	Ascomycota	0	3	3	3	NA	NA	NA	NA	NA	NA	NA	NA	NA	NA	NA	NA	NA	NA	NA	NA	NA	NA	NA	NA	NA	NA	NA	NA	NA	NA	NA	NA
microcera.sp1	0	Ascomycota	3	0	3	1	NA	NA	NA	NA	NA	NA	NA	NA	NA	NA	NA	NA	NA	NA	NA	NA	NA	NA	NA	NA	NA	NA	NA	NA	NA	NA	NA	NA
microcyclospora.malicola	0	Ascomycota	19	0	19	10	-0.112806240183092	0.0930965098984042	-0.16980378390434	0.00483776612632968	NA	NA	NA	NA	NA	NA	NA	NA	NA	NA	0.00209587595911309	0.0020465005321792	0.00671103613223011	8.04031430209048e-06	NA	NA	NA	NA	NA	NA	NA	NA	NA	NA
microcyclospora.tardicrescens	0	Ascomycota	35	0	35	7	-0.652007868066817	-0.424308961597604	-0.570176915037293	-0.537859787085239	NA	NA	NA	NA	NA	NA	NA	NA	NA	NA	0.163373564856278	0.0991941946910953	0.176559420403436	0.231898651872622	NA	NA	NA	NA	NA	NA	NA	NA	NA	NA
microdochium.nivale	0	Ascomycota	3	0	3	2	NA	NA	NA	NA	NA	NA	NA	NA	NA	NA	NA	NA	NA	NA	NA	NA	NA	NA	NA	NA	NA	NA	NA	NA	NA	NA	NA	NA
microglossum.sp1	0	Ascomycota	0	43	43	4	NA	NA	NA	NA	NA	NA	NA	NA	NA	NA	NA	NA	NA	NA	NA	NA	NA	NA	NA	NA	NA	NA	NA	NA	NA	NA	NA	NA
microglossum.sp2	0	Ascomycota	0	2	2	2	NA	NA	NA	NA	NA	NA	NA	NA	NA	NA	NA	NA	NA	NA	NA	NA	NA	NA	NA	NA	NA	NA	NA	NA	NA	NA	NA	NA
monilinia.laxa	0	Ascomycota	3	0	3	3	NA	NA	NA	NA	NA	NA	NA	NA	NA	NA	NA	NA	NA	NA	NA	NA	NA	NA	NA	NA	NA	NA	NA	NA	NA	NA	NA	NA
monochaetia.kansensis	0	Ascomycota	5	0	5	3	NA	NA	NA	NA	NA	NA	NA	NA	NA	NA	NA	NA	NA	NA	NA	NA	NA	NA	NA	NA	NA	NA	NA	NA	NA	NA	NA	NA
monochaetia.monochaeta	0	Ascomycota	2	0	2	2	NA	NA	NA	NA	NA	NA	NA	NA	NA	NA	NA	NA	NA	NA	NA	NA	NA	NA	NA	NA	NA	NA	NA	NA	NA	NA	NA	NA
monodictys.arctica	0	Ascomycota	0	29	29	10	NA	NA	NA	NA	NA	NA	0.950491832253532	-0.665340170961133	-0.950459070873631	-0.444714232129544	NA	NA	NA	NA	NA	NA	NA	NA	NA	NA	0.283197351211417	0.189977369280224	0.621632914570564	0.155865108323872	NA	NA	NA	NA
mortierella.amoeboidea	0	Zygomycota	0	2	2	2	NA	NA	NA	NA	NA	NA	NA	NA	NA	NA	NA	NA	NA	NA	NA	NA	NA	NA	NA	NA	NA	NA	NA	NA	NA	NA	NA	NA
mortierella.cystojenkinii	0	Zygomycota	0	21	21	10	NA	NA	NA	NA	NA	NA	1.00270800083684	-0.324247929507535	NA	NA	NA	NA	NA	NA	NA	NA	NA	NA	NA	NA	0.236375593606258	0.0338399774599146	NA	NA	NA	NA	NA	NA
mortierella.elongata	0	Zygomycota	0	36	36	11	NA	NA	NA	NA	NA	NA	0.374354716510648	0.513526244641333	NA	NA	NA	NA	NA	NA	NA	NA	NA	NA	NA	NA	0.0658946697840909	0.169758264000972	NA	NA	NA	NA	NA	NA
mortierella.exigua	0	Zygomycota	0	6	6	5	NA	NA	NA	NA	NA	NA	NA	NA	NA	NA	NA	NA	NA	NA	NA	NA	NA	NA	NA	NA	NA	NA	NA	NA	NA	NA	NA	NA
mortierella.gamsii	0	Zygomycota	0	123	123	22	NA	NA	NA	NA	NA	NA	-0.0317757428757091	-0.536029141882287	NA	NA	NA	NA	NA	NA	NA	NA	NA	NA	NA	NA	0.000870395280531611	0.339096943306002	NA	NA	NA	NA	NA	NA
mortierella.globulifera	0	Zygomycota	0	38	38	8	NA	NA	NA	NA	NA	NA	NA	NA	NA	NA	NA	NA	NA	NA	NA	NA	NA	NA	NA	NA	NA	NA	NA	NA	NA	NA	NA	NA
mortierella.macrocystis	0	Zygomycota	0	243	243	19	NA	NA	NA	NA	NA	NA	-0.522893268327668	-0.504253876477654	NA	NA	NA	NA	NA	NA	NA	NA	NA	NA	NA	NA	0.278549171531533	0.354646951174637	NA	NA	NA	NA	NA	NA
mortierella.minutissima	0	Zygomycota	0	23	23	4	NA	NA	NA	NA	NA	NA	NA	NA	NA	NA	NA	NA	NA	NA	NA	NA	NA	NA	NA	NA	NA	NA	NA	NA	NA	NA	NA	NA
mortierella.pulchella	0	Zygomycota	0	6	6	4	NA	NA	NA	NA	NA	NA	NA	NA	NA	NA	NA	NA	NA	NA	NA	NA	NA	NA	NA	NA	NA	NA	NA	NA	NA	NA	NA	NA
mortierella.sp1	0	Zygomycota	0	2519	2519	33	NA	NA	NA	NA	NA	NA	-0.149492334667709	0.0331499086416343	NA	NA	NA	NA	NA	NA	NA	NA	NA	NA	NA	NA	0.0525401757046648	0.00353704278904825	NA	NA	NA	NA	NA	NA
mortierella.sp10	0	Zygomycota	0	4	4	3	NA	NA	NA	NA	NA	NA	NA	NA	NA	NA	NA	NA	NA	NA	NA	NA	NA	NA	NA	NA	NA	NA	NA	NA	NA	NA	NA	NA
mortierella.sp11	0	Zygomycota	0	4	4	3	NA	NA	NA	NA	NA	NA	NA	NA	NA	NA	NA	NA	NA	NA	NA	NA	NA	NA	NA	NA	NA	NA	NA	NA	NA	NA	NA	NA
mortierella.sp12	0	Zygomycota	0	5	5	3	NA	NA	NA	NA	NA	NA	NA	NA	NA	NA	NA	NA	NA	NA	NA	NA	NA	NA	NA	NA	NA	NA	NA	NA	NA	NA	NA	NA
mortierella.sp13	0	Zygomycota	0	7	7	4	NA	NA	NA	NA	NA	NA	NA	NA	NA	NA	NA	NA	NA	NA	NA	NA	NA	NA	NA	NA	NA	NA	NA	NA	NA	NA	NA	NA
mortierella.sp14	0	Zygomycota	0	12	12	8	NA	NA	NA	NA	NA	NA	-0.366849352091812	-0.662581070262101	NA	NA	NA	NA	NA	NA	NA	NA	NA	NA	NA	NA	0.0421859585197626	0.188405001095724	NA	NA	NA	NA	NA	NA
mortierella.sp18	0	Zygomycota	0	5	5	3	NA	NA	NA	NA	NA	NA	NA	NA	NA	NA	NA	NA	NA	NA	NA	NA	NA	NA	NA	NA	NA	NA	NA	NA	NA	NA	NA	NA
mortierella.sp2	0	Zygomycota	0	777	777	22	NA	NA	NA	NA	NA	NA	-0.628469961028511	-0.383041100749465	NA	NA	NA	NA	NA	NA	NA	NA	NA	NA	NA	NA	0.526199447403081	0.267604900489822	NA	NA	NA	NA	NA	NA
mortierella.sp20	0	Zygomycota	0	2	2	1	NA	NA	NA	NA	NA	NA	NA	NA	NA	NA	NA	NA	NA	NA	NA	NA	NA	NA	NA	NA	NA	NA	NA	NA	NA	NA	NA	NA
mortierella.sp28	0	Zygomycota	0	3	3	1	NA	NA	NA	NA	NA	NA	NA	NA	NA	NA	NA	NA	NA	NA	NA	NA	NA	NA	NA	NA	NA	NA	NA	NA	NA	NA	NA	NA
mortierella.sp3	0	Zygomycota	0	15	15	7	NA	NA	NA	NA	NA	NA	-0.535152219864287	-0.519199244596785	NA	NA	NA	NA	NA	NA	NA	NA	NA	NA	NA	NA	0.11221659430968	0.14460805852459	NA	NA	NA	NA	NA	NA
mortierella.sp4	0	Zygomycota	0	317	317	6	NA	NA	NA	NA	NA	NA	-1.2883858423835	-0.929371310050414	NA	NA	NA	NA	NA	NA	NA	NA	NA	NA	NA	NA	0.650420632289107	0.463343329061501	NA	NA	NA	NA	NA	NA
mortierella.sp6	0	Zygomycota	0	59	59	7	NA	NA	NA	NA	NA	NA	-1.06431874787839	-0.76447160872396	NA	NA	NA	NA	NA	NA	NA	NA	NA	NA	NA	NA	0.35508786694105	0.250805525741512	NA	NA	NA	NA	NA	NA
mortierella.sp7	0	Zygomycota	0	2	2	1	NA	NA	NA	NA	NA	NA	NA	NA	NA	NA	NA	NA	NA	NA	NA	NA	NA	NA	NA	NA	NA	NA	NA	NA	NA	NA	NA	NA
mortierella.sp8	0	Zygomycota	0	76	76	14	NA	NA	NA	NA	NA	NA	0.262163076437894	0.0256925569931823	NA	NA	NA	NA	NA	NA	NA	NA	NA	NA	NA	NA	0.0430889046074164	0.000566577118581312	NA	NA	NA	NA	NA	NA
mortierella.sp9	0	Zygomycota	0	12	12	3	NA	NA	NA	NA	NA	NA	NA	NA	NA	NA	NA	NA	NA	NA	NA	NA	NA	NA	NA	NA	NA	NA	NA	NA	NA	NA	NA	NA
mrakia.sp1	0	Basidiomycota	44	0	44	8	-0.589726627637804	-0.774444830826778	NA	NA	-0.770862199250348	0.620581912023469	NA	NA	NA	NA	NA	NA	NA	NA	0.0954661815734939	0.236034117344529	NA	NA	0.721669198502353	0.723009150125937	NA	NA	NA	NA	NA	NA	NA	NA
mucor.sp1	0	Zygomycota	0	4	4	2	NA	NA	NA	NA	NA	NA	NA	NA	NA	NA	NA	NA	NA	NA	NA	NA	NA	NA	NA	NA	NA	NA	NA	NA	NA	NA	NA	NA
mutinus.caninus	0	Basidiomycota	0	2	2	1	NA	NA	NA	NA	NA	NA	NA	NA	NA	NA	NA	NA	NA	NA	NA	NA	NA	NA	NA	NA	NA	NA	NA	NA	NA	NA	NA	NA
mycena.amicta	0	Basidiomycota	0	33	33	12	NA	NA	NA	NA	NA	NA	0.901761050517107	-0.010036342309331	NA	NA	0.893661298783847	-0.425092775699895	NA	NA	NA	NA	NA	NA	NA	NA	0.382354859018513	6.48420248601951e-05	NA	NA	0.797481888274603	0.301950294248313	NA	NA
mycena.floridula	0	Basidiomycota	0	2	2	2	NA	NA	NA	NA	NA	NA	NA	NA	NA	NA	NA	NA	NA	NA	NA	NA	NA	NA	NA	NA	NA	NA	NA	NA	NA	NA	NA	NA
mycena.maurella	0	Basidiomycota	0	7	7	3	NA	NA	NA	NA	NA	NA	NA	NA	NA	NA	NA	NA	NA	NA	NA	NA	NA	NA	NA	NA	NA	NA	NA	NA	NA	NA	NA	NA
mycena.pura	0	Basidiomycota	0	2	2	2	NA	NA	NA	NA	NA	NA	NA	NA	NA	NA	NA	NA	NA	NA	NA	NA	NA	NA	NA	NA	NA	NA	NA	NA	NA	NA	NA	NA
mycena.sp1	0	Basidiomycota	0	89	89	10	NA	NA	NA	NA	NA	NA	1.37271555449724	-0.402874304102649	NA	NA	1.32549460891942	-0.284013102049585	NA	NA	NA	NA	NA	NA	NA	NA	0.886022553999687	0.104482793196721	NA	NA	1.75440904880979	0.134785991932571	NA	NA
mycena.sp2	0	Basidiomycota	0	5	5	2	NA	NA	NA	NA	NA	NA	NA	NA	NA	NA	NA	NA	NA	NA	NA	NA	NA	NA	NA	NA	NA	NA	NA	NA	NA	NA	NA	NA
mycena.sp3	0	Basidiomycota	0	9	9	4	NA	NA	NA	NA	NA	NA	NA	NA	NA	NA	NA	NA	NA	NA	NA	NA	NA	NA	NA	NA	NA	NA	NA	NA	NA	NA	NA	NA
mycena.sp4	0	Basidiomycota	0	18	18	9	NA	NA	NA	NA	NA	NA	1.02074147824996	-0.73782731541876	NA	NA	0.975850954024203	-0.736223832640761	NA	NA	NA	NA	NA	NA	NA	NA	0.326605831133427	0.233627433098607	NA	NA	0.633943641626919	0.603804706031484	NA	NA
mycena.sp5	0	Basidiomycota	0	17	17	7	NA	NA	NA	NA	NA	NA	NA	NA	NA	NA	NA	NA	NA	NA	NA	NA	NA	NA	NA	NA	NA	NA	NA	NA	NA	NA	NA	NA
mycena.sp6	0	Basidiomycota	0	16	16	10	NA	NA	NA	NA	NA	NA	0.814149941559697	-0.355875326248883	NA	NA	0.717295701087223	-0.389950932667971	NA	NA	NA	NA	NA	NA	NA	NA	0.207778784148255	0.054351324898144	NA	NA	0.342515416917495	0.169393474543339	NA	NA
mycena.sp7	0	Basidiomycota	0	8	8	5	NA	NA	NA	NA	NA	NA	1.03459636921811	-0.795425529248036	NA	NA	1.03181994352239	-0.59856944336618	NA	NA	NA	NA	NA	NA	NA	NA	0.335532280388496	0.271527255377189	NA	NA	0.708747441180378	0.399122153825385	NA	NA
mycena.sp8	0	Basidiomycota	0	9	9	1	NA	NA	NA	NA	NA	NA	NA	NA	NA	NA	NA	NA	NA	NA	NA	NA	NA	NA	NA	NA	NA	NA	NA	NA	NA	NA	NA	NA
mycena.speirea	0	Basidiomycota	0	3	3	1	NA	NA	NA	NA	NA	NA	NA	NA	NA	NA	NA	NA	NA	NA	NA	NA	NA	NA	NA	NA	NA	NA	NA	NA	NA	NA	NA	NA
mycena.strobilinoidea	0	Basidiomycota	0	9	9	5	NA	NA	NA	NA	NA	NA	NA	NA	NA	NA	NA	NA	NA	NA	NA	NA	NA	NA	NA	NA	NA	NA	NA	NA	NA	NA	NA	NA
mycena.stylobates	0	Basidiomycota	0	25	25	7	NA	NA	NA	NA	NA	NA	1.30449968940003	0.0809019862079731	NA	NA	1.40524753693644	1.34109279179117	NA	NA	NA	NA	NA	NA	NA	NA	0.533433601174522	0.00280887715927209	NA	NA	1.31458700149236	2.00352333898671	NA	NA
mycenella.bryophila	0	Basidiomycota	0	35	35	4	NA	NA	NA	NA	NA	NA	1.31725279242239	-0.0182824234990738	NA	NA	1.22749718783022	2.76256617893325	NA	NA	NA	NA	NA	NA	NA	NA	0.407935900985619	0.000107582881349039	NA	NA	0.752291133518853	6.37622148002975	NA	NA
mycenella.sp1	0	Basidiomycota	0	118	118	9	NA	NA	NA	NA	NA	NA	1.50998709949016	-0.389566984439241	NA	NA	1.52989352393707	-0.270071710062518	NA	NA	NA	NA	NA	NA	NA	NA	0.893406062909171	0.0814120477646921	NA	NA	1.94767322387345	0.101565205388363	NA	NA
mycenella.sp2	0	Basidiomycota	0	41	41	2	NA	NA	NA	NA	NA	NA	NA	NA	NA	NA	NA	NA	NA	NA	NA	NA	NA	NA	NA	NA	NA	NA	NA	NA	NA	NA	NA	NA
mycoarthris.corallinus	0	Ascomycota	0	13	13	5	NA	NA	NA	NA	NA	NA	NA	NA	NA	NA	NA	NA	NA	NA	NA	NA	NA	NA	NA	NA	NA	NA	NA	NA	NA	NA	NA	NA
mycoarthris.sp1	0	Ascomycota	0	3	3	1	NA	NA	NA	NA	NA	NA	NA	NA	NA	NA	NA	NA	NA	NA	NA	NA	NA	NA	NA	NA	NA	NA	NA	NA	NA	NA	NA	NA
mycosphaerella.flageoletiana	0	Ascomycota	351	0	351	10	1.23081274686893	-0.0393734334773594	1.26326034318224	0.0601340491050301	NA	NA	NA	NA	NA	NA	NA	NA	NA	NA	0.748521971061257	0.00109817838903475	1.11429922821599	0.00372688024511622	NA	NA	NA	NA	NA	NA	NA	NA	NA	NA
mycosphaerella.graminicola	0	Ascomycota	4	0	4	1	NA	NA	NA	NA	NA	NA	NA	NA	NA	NA	NA	NA	NA	NA	NA	NA	NA	NA	NA	NA	NA	NA	NA	NA	NA	NA	NA	NA
mycosphaerella.madeirae	0	Ascomycota	7	0	7	4	1.91569320810778	0.515297740179581	1.8787738089519	0.726415548166812	NA	NA	NA	NA	NA	NA	NA	NA	NA	NA	0.604437284921582	0.0626991333214919	0.821568621938988	0.181281526626061	NA	NA	NA	NA	NA	NA	NA	NA	NA	NA
mycosphaerella.punctiformis	0	Ascomycota	116	0	116	17	0.854024785028226	0.265575340982774	0.854146385128449	0.296310501039604	NA	NA	NA	NA	NA	NA	NA	NA	NA	NA	0.480507607475721	0.0666163063385644	0.679234059755703	0.120652788706489	NA	NA	NA	NA	NA	NA	NA	NA	NA	NA
mycosphaerella.sp1	0	Ascomycota	897	0	897	21	-0.435266012243553	0.18695382247796	-0.452480341212556	0.110818728692397	NA	NA	NA	NA	NA	NA	NA	NA	NA	NA	0.166420785762334	0.0440161941123825	0.254151693504091	0.0225013379601673	NA	NA	NA	NA	NA	NA	NA	NA	NA	NA
mycosphaerella.sp2	0	Ascomycota	9	0	9	5	NA	NA	NA	NA	NA	NA	NA	NA	NA	NA	NA	NA	NA	NA	NA	NA	NA	NA	NA	NA	NA	NA	NA	NA	NA	NA	NA	NA
mycosphaerella.sp3	0	Ascomycota	5	0	5	4	1.00351919619199	0.613649237223287	0.997461021830481	0.687117097337871	NA	NA	NA	NA	NA	NA	NA	NA	NA	NA	0.165863450561863	0.088917134698803	0.231572357309282	0.162197739614128	NA	NA	NA	NA	NA	NA	NA	NA	NA	NA
mycosphaerella.sp4	0	Ascomycota	2	0	2	2	NA	NA	NA	NA	NA	NA	NA	NA	NA	NA	NA	NA	NA	NA	NA	NA	NA	NA	NA	NA	NA	NA	NA	NA	NA	NA	NA	NA
mycosphaerella.sp5	0	Ascomycota	2	0	2	2	NA	NA	NA	NA	NA	NA	NA	NA	NA	NA	NA	NA	NA	NA	NA	NA	NA	NA	NA	NA	NA	NA	NA	NA	NA	NA	NA	NA
naevala.minutissima	0	Ascomycota	9	0	9	7	-0.311425157945451	1.02167237281683	-0.367926298729596	0.829187826991162	NA	NA	NA	NA	NA	NA	NA	NA	NA	NA	0.0212983250318158	0.328629917652096	0.0420102483675897	0.314940026355973	NA	NA	NA	NA	NA	NA	NA	NA	NA	NA
naevala.sp1	0	Ascomycota	197	0	197	17	-0.715645326987976	0.720789072021277	-0.746317278436595	0.575434214022872	NA	NA	NA	NA	NA	NA	NA	NA	NA	NA	0.449876942197153	0.654274775527696	0.691417822493705	0.606699135793162	NA	NA	NA	NA	NA	NA	NA	NA	NA	NA
naevala.sp2	0	Ascomycota	82	0	82	20	-0.582286132400147	0.835192262794677	-0.627434734425137	0.670793818788498	NA	NA	NA	NA	NA	NA	NA	NA	NA	NA	0.241988272385432	0.71374007849177	0.397058101433559	0.669859142296234	NA	NA	NA	NA	NA	NA	NA	NA	NA	NA
naucoria.escharoides	0	Basidiomycota	0	4	4	2	NA	NA	NA	NA	NA	NA	NA	NA	NA	NA	NA	NA	NA	NA	NA	NA	NA	NA	NA	NA	NA	NA	NA	NA	NA	NA	NA	NA
nectria.coccinea	0	Ascomycota	13	6	19	10	NA	NA	NA	NA	NA	NA	NA	NA	NA	NA	NA	NA	NA	NA	NA	NA	NA	NA	NA	NA	NA	NA	NA	NA	NA	NA	NA	NA
nectria.sp1	0	Ascomycota	2	2	4	2	NA	NA	NA	NA	NA	NA	NA	NA	NA	NA	NA	NA	NA	NA	NA	NA	NA	NA	NA	NA	NA	NA	NA	NA	NA	NA	NA	NA
ochrocladosporium.elatum	0	Ascomycota	7	0	7	4	NA	NA	NA	NA	NA	NA	NA	NA	NA	NA	NA	NA	NA	NA	NA	NA	NA	NA	NA	NA	NA	NA	NA	NA	NA	NA	NA	NA
octaviania.asterosperma	0	Basidiomycota	0	87	87	9	NA	NA	NA	NA	NA	NA	-0.44454874159868	-0.626682462998232	NA	NA	-0.409672127856469	0.464707830710785	NA	NA	NA	NA	NA	NA	NA	NA	0.0929228321524825	0.252813767624902	NA	NA	0.167589869395043	0.360851063828786	NA	NA
oidiodendron.chlamydosporicum	0	Ascomycota	0	2	2	2	NA	NA	NA	NA	NA	NA	NA	NA	NA	NA	NA	NA	NA	NA	NA	NA	NA	NA	NA	NA	NA	NA	NA	NA	NA	NA	NA	NA
oidiodendron.citrinum	0	Ascomycota	0	89	89	16	NA	NA	NA	NA	NA	NA	-0.0257333817866112	0.635416286923376	0.174847939709438	0.441411209871233	NA	NA	NA	NA	NA	NA	NA	NA	NA	NA	0.000518950749935966	0.433182668269111	0.0525930320611599	0.383895988414148	NA	NA	NA	NA
oidiodendron.flavum	0	Ascomycota	0	8	8	4	NA	NA	NA	NA	NA	NA	-0.663088899102656	0.956694405666886	0.79318489663146	0.576585987165478	NA	NA	NA	NA	NA	NA	NA	NA	NA	NA	0.137827514131465	0.392790384182773	0.43292835788461	0.26200827990248	NA	NA	NA	NA
oidiodendron.griseum	0	Ascomycota	0	3	3	3	NA	NA	NA	NA	NA	NA	NA	NA	NA	NA	NA	NA	NA	NA	NA	NA	NA	NA	NA	NA	NA	NA	NA	NA	NA	NA	NA	NA
oidiodendron.maius	0	Ascomycota	0	6	6	4	NA	NA	NA	NA	NA	NA	NA	NA	NA	NA	NA	NA	NA	NA	NA	NA	NA	NA	NA	NA	NA	NA	NA	NA	NA	NA	NA	NA
oidiodendron.periconioides	0	Ascomycota	0	2	2	2	NA	NA	NA	NA	NA	NA	NA	NA	NA	NA	NA	NA	NA	NA	NA	NA	NA	NA	NA	NA	NA	NA	NA	NA	NA	NA	NA	NA
oidiodendron.pilicola	0	Ascomycota	0	12	12	3	NA	NA	NA	NA	NA	NA	NA	NA	NA	NA	NA	NA	NA	NA	NA	NA	NA	NA	NA	NA	NA	NA	NA	NA	NA	NA	NA	NA
oidiodendron.rhodogenum	0	Ascomycota	0	30	30	10	NA	NA	NA	NA	NA	NA	-0.716341430655573	-0.733991002919495	0.487475692021175	-1.01003256136818	NA	NA	NA	NA	NA	NA	NA	NA	NA	NA	0.120640689814153	0.173403202865857	0.12264062480393	0.603002151857128	NA	NA	NA	NA
oidiodendron.scytaloides	0	Ascomycota	0	23	23	5	NA	NA	NA	NA	NA	NA	-0.686445686631195	1.78277401459611	1.10282010259266	1.21484042613162	NA	NA	NA	NA	NA	NA	NA	NA	NA	NA	0.147708255637293	1.36397675494336	0.836905669655281	1.16312213294435	NA	NA	NA	NA
oidiodendron.sp1	0	Ascomycota	0	238	238	25	NA	NA	NA	NA	NA	NA	-0.458299634584685	0.472315640412943	0.536797993026012	0.137430926186876	NA	NA	NA	NA	NA	NA	NA	NA	NA	NA	0.26336097526107	0.382947310947858	0.793138296595012	0.0595409537468361	NA	NA	NA	NA
oidiodendron.sp2	0	Ascomycota	0	212	212	17	NA	NA	NA	NA	NA	NA	-0.038687878665676	-0.30702440931707	-0.0768217798347611	-0.455893936832915	NA	NA	NA	NA	NA	NA	NA	NA	NA	NA	0.0012902531755286	0.11124817146108	0.0111678246305598	0.450450606009696	NA	NA	NA	NA
oidiodendron.sp3	0	Ascomycota	0	132	132	19	NA	NA	NA	NA	NA	NA	-0.570825812576629	-0.275548790220746	0.386520683848423	-0.652543698782925	NA	NA	NA	NA	NA	NA	NA	NA	NA	NA	0.229816990800134	0.073315181478033	0.231310399481614	0.755072351096724	NA	NA	NA	NA
oidiodendron.sp4	0	Ascomycota	0	50	50	11	NA	NA	NA	NA	NA	NA	-1.03734615135872	-0.370194838314725	0.795493603935533	-0.934459056615508	NA	NA	NA	NA	NA	NA	NA	NA	NA	NA	0.674636453395668	0.117626477677272	0.870904514765774	1.37637697768284	NA	NA	NA	NA
oidiodendron.sp5	0	Ascomycota	0	24	24	16	NA	NA	NA	NA	NA	NA	0.635229430963237	-0.15253963710835	-0.718730529766442	0.0210690579808588	NA	NA	NA	NA	NA	NA	NA	NA	NA	NA	0.252978507917361	0.0199714589483529	0.71093409653757	0.000699692278534811	NA	NA	NA	NA
oidiodendron.sp6	0	Ascomycota	0	11	11	3	NA	NA	NA	NA	NA	NA	NA	NA	NA	NA	NA	NA	NA	NA	NA	NA	NA	NA	NA	NA	NA	NA	NA	NA	NA	NA	NA	NA
oidiodendron.sp7	0	Ascomycota	0	13	13	10	NA	NA	NA	NA	NA	NA	-0.27382720078839	-0.250467784303577	0.29105120201299	-0.241762648575401	NA	NA	NA	NA	NA	NA	NA	NA	NA	NA	0.0293802573251181	0.0336533373808867	0.0728644967127993	0.0575804787803687	NA	NA	NA	NA
oidiodendron.sp8	0	Ascomycota	0	6	6	3	NA	NA	NA	NA	NA	NA	NA	NA	NA	NA	NA	NA	NA	NA	NA	NA	NA	NA	NA	NA	NA	NA	NA	NA	NA	NA	NA	NA
oidiodendron.sp9	0	Ascomycota	0	4	4	4	NA	NA	NA	NA	NA	NA	NA	NA	NA	NA	NA	NA	NA	NA	NA	NA	NA	NA	NA	NA	NA	NA	NA	NA	NA	NA	NA	NA
oidiodendron.tenuissimum	0	Ascomycota	0	10	10	4	NA	NA	NA	NA	NA	NA	NA	NA	NA	NA	NA	NA	NA	NA	NA	NA	NA	NA	NA	NA	NA	NA	NA	NA	NA	NA	NA	NA
oidiodendron.truncatum	0	Ascomycota	0	4	4	4	NA	NA	NA	NA	NA	NA	NA	NA	NA	NA	NA	NA	NA	NA	NA	NA	NA	NA	NA	NA	NA	NA	NA	NA	NA	NA	NA	NA
ophiocordyceps.sp1	0	Ascomycota	0	8	8	1	NA	NA	NA	NA	NA	NA	NA	NA	NA	NA	NA	NA	NA	NA	NA	NA	NA	NA	NA	NA	NA	NA	NA	NA	NA	NA	NA	NA
ophiognomonia.setacea	0	Ascomycota	5	0	5	3	NA	NA	NA	NA	NA	NA	NA	NA	NA	NA	NA	NA	NA	NA	NA	NA	NA	NA	NA	NA	NA	NA	NA	NA	NA	NA	NA	NA
otidea.sp1	1	Ascomycota	0	2	2	1	NA	NA	NA	NA	NA	NA	NA	NA	NA	NA	NA	NA	NA	NA	NA	NA	NA	NA	NA	NA	NA	NA	NA	NA	NA	NA	NA	NA
otu1	0	Ascomycota	14064	0	14064	33	-0.0238726872148943	0.0938497238051781	0.00962843819870156	0.043122015359273	NA	NA	NA	NA	NA	NA	NA	NA	NA	NA	0.00103251085929019	0.0228772461373925	0.000237355461352492	0.00702706664473569	NA	NA	NA	NA	NA	NA	NA	NA	NA	NA
otu10	0	Ascomycota	3294	0	3294	18	0.463160547959347	-0.517654279285123	0.549350431425252	-0.520384083323328	NA	NA	NA	NA	NA	NA	NA	NA	NA	NA	0.200212003642013	0.358552162093837	0.398035177610767	0.527180045476935	NA	NA	NA	NA	NA	NA	NA	NA	NA	NA
otu100	0	Ascomycota	306	0	306	17	0.189329602740608	-0.538901042239945	0.259351346794957	-0.552553481255214	NA	NA	NA	NA	NA	NA	NA	NA	NA	NA	0.0295193220229302	0.342872862606752	0.0782783871651483	0.524447392658385	NA	NA	NA	NA	NA	NA	NA	NA	NA	NA
otu1000	0	Unknown	0	9	9	2	NA	NA	NA	NA	NA	NA	NA	NA	NA	NA	NA	NA	NA	NA	NA	NA	NA	NA	NA	NA	NA	NA	NA	NA	NA	NA	NA	NA
otu1001	0	Zygomycota	0	9	9	2	NA	NA	NA	NA	NA	NA	NA	NA	NA	NA	NA	NA	NA	NA	NA	NA	NA	NA	NA	NA	NA	NA	NA	NA	NA	NA	NA	NA
otu1002	0	Ascomycota	0	9	9	2	NA	NA	NA	NA	NA	NA	NA	NA	NA	NA	NA	NA	NA	NA	NA	NA	NA	NA	NA	NA	NA	NA	NA	NA	NA	NA	NA	NA
otu1003	0	Unknown	0	9	9	7	NA	NA	NA	NA	NA	NA	NA	NA	NA	NA	NA	NA	NA	NA	NA	NA	NA	NA	NA	NA	NA	NA	NA	NA	NA	NA	NA	NA
otu1004	0	Unknown	0	9	9	3	NA	NA	NA	NA	NA	NA	NA	NA	NA	NA	NA	NA	NA	NA	NA	NA	NA	NA	NA	NA	NA	NA	NA	NA	NA	NA	NA	NA
otu1005	0	Ascomycota	0	7	7	5	NA	NA	NA	NA	NA	NA	NA	NA	NA	NA	NA	NA	NA	NA	NA	NA	NA	NA	NA	NA	NA	NA	NA	NA	NA	NA	NA	NA
otu1007	0	Basidiomycota	0	5	5	4	NA	NA	NA	NA	NA	NA	NA	NA	NA	NA	NA	NA	NA	NA	NA	NA	NA	NA	NA	NA	NA	NA	NA	NA	NA	NA	NA	NA
otu1009	0	Unknown	0	9	9	7	NA	NA	NA	NA	NA	NA	0.7581837075026	0.398631470446517	NA	NA	NA	NA	NA	NA	NA	NA	NA	NA	NA	NA	0.13514580431773	0.0511468397998475	NA	NA	NA	NA	NA	NA
otu101	0	Ascomycota	306	0	306	16	-0.436228385520655	-0.505984321891663	-0.339491488163219	-0.604474623625292	NA	NA	NA	NA	NA	NA	NA	NA	NA	NA	0.156710167615815	0.302265922015185	0.134128983633688	0.627638301941816	NA	NA	NA	NA	NA	NA	NA	NA	NA	NA
otu1010	0	Ascomycota	0	9	9	3	NA	NA	NA	NA	NA	NA	NA	NA	NA	NA	NA	NA	NA	NA	NA	NA	NA	NA	NA	NA	NA	NA	NA	NA	NA	NA	NA	NA
otu1011	0	Basidiomycota	0	6	6	3	NA	NA	NA	NA	NA	NA	NA	NA	NA	NA	NA	NA	NA	NA	NA	NA	NA	NA	NA	NA	NA	NA	NA	NA	NA	NA	NA	NA
otu1012	0	Ascomycota	0	9	9	5	NA	NA	NA	NA	NA	NA	NA	NA	NA	NA	NA	NA	NA	NA	NA	NA	NA	NA	NA	NA	NA	NA	NA	NA	NA	NA	NA	NA
otu1017	0	Ascomycota	9	0	9	6	-0.892974017958429	0.53208988952333	-0.923467947337034	0.404164679194856	NA	NA	NA	NA	NA	NA	NA	NA	NA	NA	0.175111919793129	0.0891361377163182	0.264653254045117	0.0748236238113009	NA	NA	NA	NA	NA	NA	NA	NA	NA	NA
otu1019	0	Ascomycota	0	8	8	4	NA	NA	NA	NA	NA	NA	NA	NA	NA	NA	NA	NA	NA	NA	NA	NA	NA	NA	NA	NA	NA	NA	NA	NA	NA	NA	NA	NA
otu102	0	Basidiomycota	0	68	68	9	NA	NA	NA	NA	NA	NA	0.217643069481185	0.790385047717027	NA	NA	0.244376043245914	-0.136552591472614	NA	NA	NA	NA	NA	NA	NA	NA	0.0259848456652979	0.469169594321607	NA	NA	0.0695727186585372	0.0363508600960153	NA	NA
otu1020	0	Ascomycota	8	0	8	1	NA	NA	NA	NA	NA	NA	NA	NA	NA	NA	NA	NA	NA	NA	NA	NA	NA	NA	NA	NA	NA	NA	NA	NA	NA	NA	NA	NA
otu1021	0	Ascomycota	8	0	8	5	1.36692070818551	0.708152432247289	1.35329438590341	0.874809423611638	NA	NA	NA	NA	NA	NA	NA	NA	NA	NA	0.307741433834912	0.118412776442582	0.426264739822077	0.262911869159483	NA	NA	NA	NA	NA	NA	NA	NA	NA	NA
otu1022	0	Ascomycota	8	0	8	6	-0.768056822313971	-0.00411321994278266	-0.715674328655057	-0.0913331256084191	NA	NA	NA	NA	NA	NA	NA	NA	NA	NA	0.161932782719934	6.65821288927558e-06	0.198689299034253	0.00477626789363556	NA	NA	NA	NA	NA	NA	NA	NA	NA	NA
otu1023	0	Ascomycota	8	0	8	2	NA	NA	NA	NA	NA	NA	NA	NA	NA	NA	NA	NA	NA	NA	NA	NA	NA	NA	NA	NA	NA	NA	NA	NA	NA	NA	NA	NA
otu1024	0	Basidiomycota	8	0	8	3	NA	NA	NA	NA	NA	NA	NA	NA	NA	NA	NA	NA	NA	NA	NA	NA	NA	NA	NA	NA	NA	NA	NA	NA	NA	NA	NA	NA
otu1025	0	Basidiomycota	0	7	7	2	NA	NA	NA	NA	NA	NA	NA	NA	NA	NA	NA	NA	NA	NA	NA	NA	NA	NA	NA	NA	NA	NA	NA	NA	NA	NA	NA	NA
otu1026	0	Ascomycota	8	0	8	2	NA	NA	NA	NA	NA	NA	NA	NA	NA	NA	NA	NA	NA	NA	NA	NA	NA	NA	NA	NA	NA	NA	NA	NA	NA	NA	NA	NA
otu1027	0	Basidiomycota	8	0	8	6	0.571305359401135	-0.77866889215082	NA	NA	0.287439583379089	0.887635344949584	NA	NA	NA	NA	NA	NA	NA	NA	0.053757111314478	0.143169567123764	NA	NA	0.0602045160954447	0.887495157465235	NA	NA	NA	NA	NA	NA	NA	NA
otu1028	0	Unknown	0	8	8	4	NA	NA	NA	NA	NA	NA	NA	NA	NA	NA	NA	NA	NA	NA	NA	NA	NA	NA	NA	NA	NA	NA	NA	NA	NA	NA	NA	NA
otu1029	0	Ascomycota	8	0	8	4	NA	NA	NA	NA	NA	NA	NA	NA	NA	NA	NA	NA	NA	NA	NA	NA	NA	NA	NA	NA	NA	NA	NA	NA	NA	NA	NA	NA
otu103	0	Basidiomycota	0	303	303	7	NA	NA	NA	NA	NA	NA	0.883436870877983	0.0960062429724065	NA	NA	0.851314731400871	0.0209664480139168	NA	NA	NA	NA	NA	NA	NA	NA	0.305811253791201	0.00494451092706481	NA	NA	0.603078683962379	0.000612119881720312	NA	NA
otu1030	0	Basidiomycota	8	0	8	5	NA	NA	NA	NA	NA	NA	NA	NA	NA	NA	NA	NA	NA	NA	NA	NA	NA	NA	NA	NA	NA	NA	NA	NA	NA	NA	NA	NA
otu1031	0	Ascomycota	8	0	8	5	NA	NA	NA	NA	NA	NA	NA	NA	NA	NA	NA	NA	NA	NA	NA	NA	NA	NA	NA	NA	NA	NA	NA	NA	NA	NA	NA	NA
otu1032	0	Basidiomycota	8	0	8	5	NA	NA	NA	NA	NA	NA	NA	NA	NA	NA	NA	NA	NA	NA	NA	NA	NA	NA	NA	NA	NA	NA	NA	NA	NA	NA	NA	NA
otu1033	0	Ascomycota	8	0	8	3	NA	NA	NA	NA	NA	NA	NA	NA	NA	NA	NA	NA	NA	NA	NA	NA	NA	NA	NA	NA	NA	NA	NA	NA	NA	NA	NA	NA
otu1034	0	Ascomycota	8	0	8	2	NA	NA	NA	NA	NA	NA	NA	NA	NA	NA	NA	NA	NA	NA	NA	NA	NA	NA	NA	NA	NA	NA	NA	NA	NA	NA	NA	NA
otu1035	0	Ascomycota	8	0	8	3	0.387496793932212	-0.163412591520392	0.441793063860568	-0.254932355355639	NA	NA	NA	NA	NA	NA	NA	NA	NA	NA	0.0247306513181775	0.00630545015294735	0.0454289433776675	0.0223271455938921	NA	NA	NA	NA	NA	NA	NA	NA	NA	NA
otu1036	0	Unknown	8	0	8	3	NA	NA	NA	NA	NA	NA	NA	NA	NA	NA	NA	NA	NA	NA	NA	NA	NA	NA	NA	NA	NA	NA	NA	NA	NA	NA	NA	NA
otu1037	0	Unknown	8	0	8	3	NA	NA	NA	NA	NA	NA	NA	NA	NA	NA	NA	NA	NA	NA	NA	NA	NA	NA	NA	NA	NA	NA	NA	NA	NA	NA	NA	NA
otu1038	0	Basidiomycota	8	0	8	6	NA	NA	NA	NA	NA	NA	NA	NA	NA	NA	NA	NA	NA	NA	NA	NA	NA	NA	NA	NA	NA	NA	NA	NA	NA	NA	NA	NA
otu1039	0	Ascomycota	8	0	8	3	NA	NA	NA	NA	NA	NA	NA	NA	NA	NA	NA	NA	NA	NA	NA	NA	NA	NA	NA	NA	NA	NA	NA	NA	NA	NA	NA	NA
otu104	0	Ascomycota	0	294	294	20	NA	NA	NA	NA	NA	NA	-0.341187313625287	-0.398333794464915	0.161794806047959	-0.568542481436284	NA	NA	NA	NA	NA	NA	NA	NA	NA	NA	0.145961443152364	0.272375898914269	0.0720537029635493	1.01899647510989	NA	NA	NA	NA
otu1040	0	Ascomycota	8	0	8	4	NA	NA	NA	NA	NA	NA	NA	NA	NA	NA	NA	NA	NA	NA	NA	NA	NA	NA	NA	NA	NA	NA	NA	NA	NA	NA	NA	NA
otu1041	0	Ascomycota	8	0	8	6	NA	NA	NA	NA	NA	NA	NA	NA	NA	NA	NA	NA	NA	NA	NA	NA	NA	NA	NA	NA	NA	NA	NA	NA	NA	NA	NA	NA
otu1042	0	Ascomycota	0	8	8	2	NA	NA	NA	NA	NA	NA	NA	NA	NA	NA	NA	NA	NA	NA	NA	NA	NA	NA	NA	NA	NA	NA	NA	NA	NA	NA	NA	NA
otu1044	0	Ascomycota	8	0	8	6	NA	NA	NA	NA	NA	NA	NA	NA	NA	NA	NA	NA	NA	NA	NA	NA	NA	NA	NA	NA	NA	NA	NA	NA	NA	NA	NA	NA
otu1046	0	Basidiomycota	0	8	8	1	NA	NA	NA	NA	NA	NA	NA	NA	NA	NA	NA	NA	NA	NA	NA	NA	NA	NA	NA	NA	NA	NA	NA	NA	NA	NA	NA	NA
otu1047	0	Ascomycota	8	0	8	6	NA	NA	NA	NA	NA	NA	NA	NA	NA	NA	NA	NA	NA	NA	NA	NA	NA	NA	NA	NA	NA	NA	NA	NA	NA	NA	NA	NA
otu1048	0	Ascomycota	8	0	8	7	-0.387595617375874	0.667724166916541	-0.493748233452916	0.622803027444958	NA	NA	NA	NA	NA	NA	NA	NA	NA	NA	0.0412387784334678	0.175463990215206	0.0945702873515125	0.222092282264949	NA	NA	NA	NA	NA	NA	NA	NA	NA	NA
otu1049	0	Ascomycota	8	0	8	1	NA	NA	NA	NA	NA	NA	NA	NA	NA	NA	NA	NA	NA	NA	NA	NA	NA	NA	NA	NA	NA	NA	NA	NA	NA	NA	NA	NA
otu105	0	Basidiomycota	0	257	257	21	NA	NA	NA	NA	NA	NA	-0.243102859655113	-0.143803711482504	NA	NA	-0.328262928286867	-0.461925287684875	NA	NA	NA	NA	NA	NA	NA	NA	0.0787338473107245	0.0377175520840276	NA	NA	0.304871113455393	1.01020416646012	NA	NA
otu1050	0	Unknown	0	8	8	5	NA	NA	NA	NA	NA	NA	-0.122339699043253	0.889263559905859	NA	NA	NA	NA	NA	NA	NA	NA	NA	NA	NA	NA	0.00469166748018054	0.339371502370963	NA	NA	NA	NA	NA	NA
otu1051	0	Ascomycota	8	0	8	6	-0.865479369593458	0.610973056174553	-0.883097972652179	0.553436395134177	NA	NA	NA	NA	NA	NA	NA	NA	NA	NA	0.123370909740999	0.0881432741374151	0.181515043848677	0.105224947831971	NA	NA	NA	NA	NA	NA	NA	NA	NA	NA
otu1052	0	Ascomycota	8	0	8	4	NA	NA	NA	NA	NA	NA	NA	NA	NA	NA	NA	NA	NA	NA	NA	NA	NA	NA	NA	NA	NA	NA	NA	NA	NA	NA	NA	NA
otu1053	0	Ascomycota	0	8	8	4	NA	NA	NA	NA	NA	NA	NA	NA	NA	NA	NA	NA	NA	NA	NA	NA	NA	NA	NA	NA	NA	NA	NA	NA	NA	NA	NA	NA
otu1054	0	Chytridiomycota	0	8	8	6	NA	NA	NA	NA	NA	NA	1.26907963774659	-0.492558489664414	NA	NA	NA	NA	NA	NA	NA	NA	NA	NA	NA	NA	0.37864430030698	0.0780892514482629	NA	NA	NA	NA	NA	NA
otu1055	0	Ascomycota	0	7	7	5	NA	NA	NA	NA	NA	NA	NA	NA	NA	NA	NA	NA	NA	NA	NA	NA	NA	NA	NA	NA	NA	NA	NA	NA	NA	NA	NA	NA
otu1057	0	Basidiomycota	0	8	8	3	NA	NA	NA	NA	NA	NA	NA	NA	NA	NA	NA	NA	NA	NA	NA	NA	NA	NA	NA	NA	NA	NA	NA	NA	NA	NA	NA	NA
otu1058	0	Ascomycota	0	8	8	5	NA	NA	NA	NA	NA	NA	NA	NA	NA	NA	NA	NA	NA	NA	NA	NA	NA	NA	NA	NA	NA	NA	NA	NA	NA	NA	NA	NA
otu1059	0	Ascomycota	0	7	7	4	NA	NA	NA	NA	NA	NA	NA	NA	NA	NA	NA	NA	NA	NA	NA	NA	NA	NA	NA	NA	NA	NA	NA	NA	NA	NA	NA	NA
otu106	0	Unknown	296	0	296	21	0.0764075035878242	-0.563847917177452	NA	NA	NA	NA	NA	NA	NA	NA	NA	NA	NA	NA	0.00544877675779316	0.425399220356246	NA	NA	NA	NA	NA	NA	NA	NA	NA	NA	NA	NA
otu1060	0	Ascomycota	0	7	7	2	NA	NA	NA	NA	NA	NA	NA	NA	NA	NA	NA	NA	NA	NA	NA	NA	NA	NA	NA	NA	NA	NA	NA	NA	NA	NA	NA	NA
otu1061	0	Ascomycota	0	8	8	6	NA	NA	NA	NA	NA	NA	NA	NA	NA	NA	NA	NA	NA	NA	NA	NA	NA	NA	NA	NA	NA	NA	NA	NA	NA	NA	NA	NA
otu1062	0	Unknown	0	8	8	2	NA	NA	NA	NA	NA	NA	NA	NA	NA	NA	NA	NA	NA	NA	NA	NA	NA	NA	NA	NA	NA	NA	NA	NA	NA	NA	NA	NA
otu1063	0	Ascomycota	0	8	8	3	NA	NA	NA	NA	NA	NA	NA	NA	NA	NA	NA	NA	NA	NA	NA	NA	NA	NA	NA	NA	NA	NA	NA	NA	NA	NA	NA	NA
otu1065	0	Zygomycota	0	8	8	3	NA	NA	NA	NA	NA	NA	NA	NA	NA	NA	NA	NA	NA	NA	NA	NA	NA	NA	NA	NA	NA	NA	NA	NA	NA	NA	NA	NA
otu1066	0	Basidiomycota	0	7	7	1	NA	NA	NA	NA	NA	NA	NA	NA	NA	NA	NA	NA	NA	NA	NA	NA	NA	NA	NA	NA	NA	NA	NA	NA	NA	NA	NA	NA
otu1068	0	Ascomycota	0	8	8	2	NA	NA	NA	NA	NA	NA	NA	NA	NA	NA	NA	NA	NA	NA	NA	NA	NA	NA	NA	NA	NA	NA	NA	NA	NA	NA	NA	NA
otu107	0	Basidiomycota	0	129	129	9	NA	NA	NA	NA	NA	NA	-1.07528264955054	0.462900319553151	NA	NA	-1.05589593826465	0.600434587077459	NA	NA	NA	NA	NA	NA	NA	NA	0.453051630717727	0.114947453030374	NA	NA	0.927760588755029	0.502016700150659	NA	NA
otu1072	0	Ascomycota	8	0	8	3	-0.865150928928133	0.922836588376966	-0.846432659737268	0.666579268350009	NA	NA	NA	NA	NA	NA	NA	NA	NA	NA	0.123277291483578	0.201091943696748	0.166755310770981	0.152646514444732	NA	NA	NA	NA	NA	NA	NA	NA	NA	NA
otu1073	0	Ascomycota	8	0	8	5	-0.868282563634025	0.724205786120234	-0.908896817642547	0.570705509896089	NA	NA	NA	NA	NA	NA	NA	NA	NA	NA	0.206952290019334	0.206403849243993	0.320459215112768	0.186490265811815	NA	NA	NA	NA	NA	NA	NA	NA	NA	NA
otu1075	0	Ascomycota	8	0	8	4	-0.462668896168648	0.537892943256999	-0.590785889650928	0.547887089975169	NA	NA	NA	NA	NA	NA	NA	NA	NA	NA	0.0352565599802312	0.0683182534861881	0.0812372245711572	0.103125346714018	NA	NA	NA	NA	NA	NA	NA	NA	NA	NA
otu1076	0	Ascomycota	8	0	8	4	-0.722739423844041	0.702721793094211	-0.728249958664032	0.514011919914255	NA	NA	NA	NA	NA	NA	NA	NA	NA	NA	0.0860325543373881	0.116603585903728	0.123439964089028	0.0907673525039817	NA	NA	NA	NA	NA	NA	NA	NA	NA	NA
otu1077	0	Ascomycota	8	0	8	5	-0.916138920806477	0.673530975140791	-0.889543361383068	0.506075710503008	NA	NA	NA	NA	NA	NA	NA	NA	NA	NA	0.18431502160532	0.142823261143422	0.24556577141294	0.117314855771734	NA	NA	NA	NA	NA	NA	NA	NA	NA	NA
otu1078	0	Ascomycota	8	0	8	5	-0.612805097684966	0.497025718959224	-0.625849022731453	0.433862477830313	NA	NA	NA	NA	NA	NA	NA	NA	NA	NA	0.0824674949315067	0.0777752691925105	0.121554976261856	0.0862236113017734	NA	NA	NA	NA	NA	NA	NA	NA	NA	NA
otu1079	0	Ascomycota	0	8	8	1	NA	NA	NA	NA	NA	NA	NA	NA	NA	NA	NA	NA	NA	NA	NA	NA	NA	NA	NA	NA	NA	NA	NA	NA	NA	NA	NA	NA
otu108	0	Ascomycota	0	293	293	17	NA	NA	NA	NA	NA	NA	-0.364721540858529	0.782162310721117	0.51337052413857	0.46827773377333	NA	NA	NA	NA	NA	NA	NA	NA	NA	NA	0.135518503584051	0.853279889211706	0.589403054150068	0.561664824208926	NA	NA	NA	NA
otu1082	0	Ascomycota	0	6	6	4	NA	NA	NA	NA	NA	NA	0.611502489692928	-0.183179776406856	-0.827426080232666	-0.0121958249594931	NA	NA	NA	NA	NA	NA	NA	NA	NA	NA	0.0879123989175687	0.0108001724757481	0.353335144473985	8.79165176522596e-05	NA	NA	NA	NA
otu1083	0	Ascomycota	7	0	7	4	NA	NA	NA	NA	NA	NA	NA	NA	NA	NA	NA	NA	NA	NA	NA	NA	NA	NA	NA	NA	NA	NA	NA	NA	NA	NA	NA	NA
otu1084	0	Ascomycota	0	7	7	3	NA	NA	NA	NA	NA	NA	NA	NA	NA	NA	NA	NA	NA	NA	NA	NA	NA	NA	NA	NA	NA	NA	NA	NA	NA	NA	NA	NA
otu1085	0	Zygomycota	0	2	2	1	NA	NA	NA	NA	NA	NA	NA	NA	NA	NA	NA	NA	NA	NA	NA	NA	NA	NA	NA	NA	NA	NA	NA	NA	NA	NA	NA	NA
otu1086	0	Ascomycota	7	0	7	5	NA	NA	NA	NA	NA	NA	NA	NA	NA	NA	NA	NA	NA	NA	NA	NA	NA	NA	NA	NA	NA	NA	NA	NA	NA	NA	NA	NA
otu1087	0	Ascomycota	7	0	7	4	NA	NA	NA	NA	NA	NA	NA	NA	NA	NA	NA	NA	NA	NA	NA	NA	NA	NA	NA	NA	NA	NA	NA	NA	NA	NA	NA	NA
otu1089	0	Ascomycota	7	0	7	4	NA	NA	NA	NA	NA	NA	NA	NA	NA	NA	NA	NA	NA	NA	NA	NA	NA	NA	NA	NA	NA	NA	NA	NA	NA	NA	NA	NA
otu109	0	Basidiomycota	1	270	271	13	NA	NA	NA	NA	NA	NA	-0.904068349294468	-0.811540344537574	NA	NA	-0.898237467010921	0.329697106884104	NA	NA	NA	NA	NA	NA	NA	NA	0.640523322307246	0.706601601240959	NA	NA	1.34278354132749	0.302724123530341	NA	NA
otu1090	0	Unknown	7	0	7	5	NA	NA	NA	NA	NA	NA	NA	NA	NA	NA	NA	NA	NA	NA	NA	NA	NA	NA	NA	NA	NA	NA	NA	NA	NA	NA	NA	NA
otu1091	0	Basidiomycota	7	0	7	4	NA	NA	NA	NA	NA	NA	NA	NA	NA	NA	NA	NA	NA	NA	NA	NA	NA	NA	NA	NA	NA	NA	NA	NA	NA	NA	NA	NA
otu1092	0	Basidiomycota	7	0	7	2	NA	NA	NA	NA	NA	NA	NA	NA	NA	NA	NA	NA	NA	NA	NA	NA	NA	NA	NA	NA	NA	NA	NA	NA	NA	NA	NA	NA
otu1093	0	Unknown	7	0	7	5	NA	NA	NA	NA	NA	NA	NA	NA	NA	NA	NA	NA	NA	NA	NA	NA	NA	NA	NA	NA	NA	NA	NA	NA	NA	NA	NA	NA
otu1094	0	Ascomycota	7	0	7	4	NA	NA	NA	NA	NA	NA	NA	NA	NA	NA	NA	NA	NA	NA	NA	NA	NA	NA	NA	NA	NA	NA	NA	NA	NA	NA	NA	NA
otu1095	0	Unknown	7	0	7	5	NA	NA	NA	NA	NA	NA	NA	NA	NA	NA	NA	NA	NA	NA	NA	NA	NA	NA	NA	NA	NA	NA	NA	NA	NA	NA	NA	NA
otu1096	0	Ascomycota	7	0	7	1	NA	NA	NA	NA	NA	NA	NA	NA	NA	NA	NA	NA	NA	NA	NA	NA	NA	NA	NA	NA	NA	NA	NA	NA	NA	NA	NA	NA
otu1097	0	Ascomycota	7	0	7	4	NA	NA	NA	NA	NA	NA	NA	NA	NA	NA	NA	NA	NA	NA	NA	NA	NA	NA	NA	NA	NA	NA	NA	NA	NA	NA	NA	NA
otu1098	0	Ascomycota	7	0	7	4	1.04265188851471	0.612832617710627	0.983860437514435	0.622565175410361	NA	NA	NA	NA	NA	NA	NA	NA	NA	NA	0.179051513120951	0.0886806375319993	0.225300338386955	0.133153606820689	NA	NA	NA	NA	NA	NA	NA	NA	NA	NA
otu1099	0	Ascomycota	7	0	7	2	NA	NA	NA	NA	NA	NA	NA	NA	NA	NA	NA	NA	NA	NA	NA	NA	NA	NA	NA	NA	NA	NA	NA	NA	NA	NA	NA	NA
otu11	0	Zygomycota	0	421	421	18	NA	NA	NA	NA	NA	NA	-0.241025251445613	0.912086154349785	NA	NA	NA	NA	NA	NA	NA	NA	NA	NA	NA	NA	0.0546309499674419	1.0710441155546	NA	NA	NA	NA	NA	NA
otu110	0	Basidiomycota	262	0	262	23	-0.516457187017607	-0.369957560014263	NA	NA	-0.601054256512952	0.00855453751868757	NA	NA	NA	NA	NA	NA	NA	NA	0.263584111719873	0.193909963794467	NA	NA	1.57948143301286	0.000494585225609911	NA	NA	NA	NA	NA	NA	NA	NA
otu1100	0	Ascomycota	7	0	7	6	NA	NA	NA	NA	NA	NA	NA	NA	NA	NA	NA	NA	NA	NA	NA	NA	NA	NA	NA	NA	NA	NA	NA	NA	NA	NA	NA	NA
otu1101	0	Unknown	7	0	7	4	NA	NA	NA	NA	NA	NA	NA	NA	NA	NA	NA	NA	NA	NA	NA	NA	NA	NA	NA	NA	NA	NA	NA	NA	NA	NA	NA	NA
otu1102	0	Ascomycota	7	0	7	5	NA	NA	NA	NA	NA	NA	NA	NA	NA	NA	NA	NA	NA	NA	NA	NA	NA	NA	NA	NA	NA	NA	NA	NA	NA	NA	NA	NA
otu1103	0	Ascomycota	7	0	7	5	NA	NA	NA	NA	NA	NA	NA	NA	NA	NA	NA	NA	NA	NA	NA	NA	NA	NA	NA	NA	NA	NA	NA	NA	NA	NA	NA	NA
otu1104	0	Ascomycota	7	0	7	4	NA	NA	NA	NA	NA	NA	NA	NA	NA	NA	NA	NA	NA	NA	NA	NA	NA	NA	NA	NA	NA	NA	NA	NA	NA	NA	NA	NA
otu1105	0	Unknown	7	0	7	3	NA	NA	NA	NA	NA	NA	NA	NA	NA	NA	NA	NA	NA	NA	NA	NA	NA	NA	NA	NA	NA	NA	NA	NA	NA	NA	NA	NA
otu1107	0	Zygomycota	0	7	7	4	NA	NA	NA	NA	NA	NA	NA	NA	NA	NA	NA	NA	NA	NA	NA	NA	NA	NA	NA	NA	NA	NA	NA	NA	NA	NA	NA	NA
otu1108	0	Ascomycota	0	7	7	2	NA	NA	NA	NA	NA	NA	NA	NA	NA	NA	NA	NA	NA	NA	NA	NA	NA	NA	NA	NA	NA	NA	NA	NA	NA	NA	NA	NA
otu1109	0	Basidiomycota	7	0	7	2	NA	NA	NA	NA	NA	NA	NA	NA	NA	NA	NA	NA	NA	NA	NA	NA	NA	NA	NA	NA	NA	NA	NA	NA	NA	NA	NA	NA
otu111	0	Basidiomycota	0	220	220	17	NA	NA	NA	NA	NA	NA	-0.354512688133321	-0.660187422886716	NA	NA	-0.429718177052455	-0.293424535092823	NA	NA	NA	NA	NA	NA	NA	NA	0.0984908723056292	0.467615480413929	NA	NA	0.307320213536574	0.23977815181651	NA	NA
otu1110	0	Basidiomycota	0	2	2	2	NA	NA	NA	NA	NA	NA	NA	NA	NA	NA	NA	NA	NA	NA	NA	NA	NA	NA	NA	NA	NA	NA	NA	NA	NA	NA	NA	NA
otu1111	0	Ascomycota	0	6	6	3	NA	NA	NA	NA	NA	NA	NA	NA	NA	NA	NA	NA	NA	NA	NA	NA	NA	NA	NA	NA	NA	NA	NA	NA	NA	NA	NA	NA
otu1112	0	Ascomycota	0	6	6	6	NA	NA	NA	NA	NA	NA	NA	NA	NA	NA	NA	NA	NA	NA	NA	NA	NA	NA	NA	NA	NA	NA	NA	NA	NA	NA	NA	NA
otu1113	0	Basidiomycota	0	6	6	3	NA	NA	NA	NA	NA	NA	NA	NA	NA	NA	NA	NA	NA	NA	NA	NA	NA	NA	NA	NA	NA	NA	NA	NA	NA	NA	NA	NA
otu1114	0	Basidiomycota	0	4	4	3	NA	NA	NA	NA	NA	NA	NA	NA	NA	NA	NA	NA	NA	NA	NA	NA	NA	NA	NA	NA	NA	NA	NA	NA	NA	NA	NA	NA
otu1115	0	Ascomycota	0	7	7	2	NA	NA	NA	NA	NA	NA	NA	NA	NA	NA	NA	NA	NA	NA	NA	NA	NA	NA	NA	NA	NA	NA	NA	NA	NA	NA	NA	NA
otu1116	0	Ascomycota	0	7	7	2	NA	NA	NA	NA	NA	NA	NA	NA	NA	NA	NA	NA	NA	NA	NA	NA	NA	NA	NA	NA	NA	NA	NA	NA	NA	NA	NA	NA
otu1117	0	Ascomycota	0	4	4	2	NA	NA	NA	NA	NA	NA	NA	NA	NA	NA	NA	NA	NA	NA	NA	NA	NA	NA	NA	NA	NA	NA	NA	NA	NA	NA	NA	NA
otu1118	0	Ascomycota	7	0	7	5	NA	NA	NA	NA	NA	NA	NA	NA	NA	NA	NA	NA	NA	NA	NA	NA	NA	NA	NA	NA	NA	NA	NA	NA	NA	NA	NA	NA
otu1119	0	Ascomycota	0	7	7	2	NA	NA	NA	NA	NA	NA	NA	NA	NA	NA	NA	NA	NA	NA	NA	NA	NA	NA	NA	NA	NA	NA	NA	NA	NA	NA	NA	NA
otu112	0	Ascomycota	263	0	263	18	0.562235834730782	0.43610457425045	0.570515892845052	0.437704349366961	NA	NA	NA	NA	NA	NA	NA	NA	NA	NA	0.260319305075273	0.224541360748522	0.378791607182167	0.329090250288539	NA	NA	NA	NA	NA	NA	NA	NA	NA	NA
otu1120	0	Basidiomycota	0	7	7	1	NA	NA	NA	NA	NA	NA	NA	NA	NA	NA	NA	NA	NA	NA	NA	NA	NA	NA	NA	NA	NA	NA	NA	NA	NA	NA	NA	NA
otu1121	0	Ascomycota	7	0	7	3	NA	NA	NA	NA	NA	NA	NA	NA	NA	NA	NA	NA	NA	NA	NA	NA	NA	NA	NA	NA	NA	NA	NA	NA	NA	NA	NA	NA
otu1122	0	Unknown	0	7	7	3	NA	NA	NA	NA	NA	NA	NA	NA	NA	NA	NA	NA	NA	NA	NA	NA	NA	NA	NA	NA	NA	NA	NA	NA	NA	NA	NA	NA
otu1123	0	Basidiomycota	0	6	6	3	NA	NA	NA	NA	NA	NA	NA	NA	NA	NA	NA	NA	NA	NA	NA	NA	NA	NA	NA	NA	NA	NA	NA	NA	NA	NA	NA	NA
otu1124	0	Ascomycota	7	0	7	5	-0.292306415283259	0.867087907286784	-0.413071808065001	0.709068946769524	NA	NA	NA	NA	NA	NA	NA	NA	NA	NA	0.0187635391471853	0.23670643107282	0.0529522839888205	0.230302661151425	NA	NA	NA	NA	NA	NA	NA	NA	NA	NA
otu1125	0	Ascomycota	7	0	7	4	NA	NA	NA	NA	NA	NA	NA	NA	NA	NA	NA	NA	NA	NA	NA	NA	NA	NA	NA	NA	NA	NA	NA	NA	NA	NA	NA	NA
otu1127	0	Basidiomycota	0	7	7	3	NA	NA	NA	NA	NA	NA	NA	NA	NA	NA	NA	NA	NA	NA	NA	NA	NA	NA	NA	NA	NA	NA	NA	NA	NA	NA	NA	NA
otu1128	0	Basidiomycota	0	6	6	5	NA	NA	NA	NA	NA	NA	NA	NA	NA	NA	NA	NA	NA	NA	NA	NA	NA	NA	NA	NA	NA	NA	NA	NA	NA	NA	NA	NA
otu113	0	Ascomycota	262	0	262	4	NA	NA	NA	NA	NA	NA	NA	NA	NA	NA	NA	NA	NA	NA	NA	NA	NA	NA	NA	NA	NA	NA	NA	NA	NA	NA	NA	NA
otu1130	0	Ascomycota	0	7	7	1	NA	NA	NA	NA	NA	NA	NA	NA	NA	NA	NA	NA	NA	NA	NA	NA	NA	NA	NA	NA	NA	NA	NA	NA	NA	NA	NA	NA
otu1131	0	Ascomycota	0	7	7	6	NA	NA	NA	NA	NA	NA	0.569215118367053	-0.192889443156756	-0.915775176650024	0.156546232482273	NA	NA	NA	NA	NA	NA	NA	NA	NA	NA	0.0761739584660993	0.0119754698214071	0.432818843097684	0.0144854954048707	NA	NA	NA	NA
otu1133	0	Ascomycota	7	0	7	4	-0.839461496111639	0.861058605981229	-0.814436964069853	0.660498498475954	NA	NA	NA	NA	NA	NA	NA	NA	NA	NA	0.154753195554838	0.233425996762034	0.205848894372338	0.199832302917975	NA	NA	NA	NA	NA	NA	NA	NA	NA	NA
otu1134	0	Ascomycota	0	7	7	6	NA	NA	NA	NA	NA	NA	NA	NA	NA	NA	NA	NA	NA	NA	NA	NA	NA	NA	NA	NA	NA	NA	NA	NA	NA	NA	NA	NA
otu1135	0	Ascomycota	0	6	6	2	NA	NA	NA	NA	NA	NA	NA	NA	NA	NA	NA	NA	NA	NA	NA	NA	NA	NA	NA	NA	NA	NA	NA	NA	NA	NA	NA	NA
otu1136	0	Basidiomycota	0	2	2	2	NA	NA	NA	NA	NA	NA	NA	NA	NA	NA	NA	NA	NA	NA	NA	NA	NA	NA	NA	NA	NA	NA	NA	NA	NA	NA	NA	NA
otu1137	0	Basidiomycota	0	6	6	2	NA	NA	NA	NA	NA	NA	NA	NA	NA	NA	NA	NA	NA	NA	NA	NA	NA	NA	NA	NA	NA	NA	NA	NA	NA	NA	NA	NA
otu1138	0	Ascomycota	0	7	7	1	NA	NA	NA	NA	NA	NA	NA	NA	NA	NA	NA	NA	NA	NA	NA	NA	NA	NA	NA	NA	NA	NA	NA	NA	NA	NA	NA	NA
otu1139	0	Zygomycota	0	7	7	3	NA	NA	NA	NA	NA	NA	NA	NA	NA	NA	NA	NA	NA	NA	NA	NA	NA	NA	NA	NA	NA	NA	NA	NA	NA	NA	NA	NA
otu114	0	Ascomycota	262	0	262	5	-0.859087086121154	0.670029590821451	-0.89594760900535	0.499837061799827	NA	NA	NA	NA	NA	NA	NA	NA	NA	NA	0.202592077595024	0.176677716572456	0.311392987877546	0.143050357305662	NA	NA	NA	NA	NA	NA	NA	NA	NA	NA
otu1140	0	Ascomycota	0	6	6	3	NA	NA	NA	NA	NA	NA	NA	NA	NA	NA	NA	NA	NA	NA	NA	NA	NA	NA	NA	NA	NA	NA	NA	NA	NA	NA	NA	NA
otu1141	0	Ascomycota	0	7	7	2	NA	NA	NA	NA	NA	NA	NA	NA	NA	NA	NA	NA	NA	NA	NA	NA	NA	NA	NA	NA	NA	NA	NA	NA	NA	NA	NA	NA
otu1142	0	Ascomycota	0	7	7	2	NA	NA	NA	NA	NA	NA	NA	NA	NA	NA	NA	NA	NA	NA	NA	NA	NA	NA	NA	NA	NA	NA	NA	NA	NA	NA	NA	NA
otu1144	0	Basidiomycota	0	6	6	3	NA	NA	NA	NA	NA	NA	NA	NA	NA	NA	NA	NA	NA	NA	NA	NA	NA	NA	NA	NA	NA	NA	NA	NA	NA	NA	NA	NA
otu115	0	Ascomycota	261	0	261	15	1.07734779693463	0.17824636871615	1.07881825278056	0.256522708962047	NA	NA	NA	NA	NA	NA	NA	NA	NA	NA	0.764664933087103	0.0300086484186432	1.08355612719953	0.0904263318131924	NA	NA	NA	NA	NA	NA	NA	NA	NA	NA
otu1151	0	Basidiomycota	7	0	7	3	NA	NA	NA	NA	NA	NA	NA	NA	NA	NA	NA	NA	NA	NA	NA	NA	NA	NA	NA	NA	NA	NA	NA	NA	NA	NA	NA	NA
otu1152	0	Ascomycota	7	0	7	2	NA	NA	NA	NA	NA	NA	NA	NA	NA	NA	NA	NA	NA	NA	NA	NA	NA	NA	NA	NA	NA	NA	NA	NA	NA	NA	NA	NA
otu1153	0	Basidiomycota	0	5	5	1	NA	NA	NA	NA	NA	NA	NA	NA	NA	NA	NA	NA	NA	NA	NA	NA	NA	NA	NA	NA	NA	NA	NA	NA	NA	NA	NA	NA
otu1157	0	Ascomycota	7	0	7	2	NA	NA	NA	NA	NA	NA	NA	NA	NA	NA	NA	NA	NA	NA	NA	NA	NA	NA	NA	NA	NA	NA	NA	NA	NA	NA	NA	NA
otu116	0	Unknown	259	0	259	14	-0.216758054472432	-0.948495531914073	NA	NA	NA	NA	NA	NA	NA	NA	NA	NA	NA	NA	0.0206356687586348	0.566479728195294	NA	NA	NA	NA	NA	NA	NA	NA	NA	NA	NA	NA
otu1160	0	Ascomycota	7	0	7	3	-0.916024117223739	0.377547215193987	-0.99159542130094	0.302828896088443	NA	NA	NA	NA	NA	NA	NA	NA	NA	NA	0.138201622933392	0.0336579456198634	0.228856828346902	0.0315048861264088	NA	NA	NA	NA	NA	NA	NA	NA	NA	NA
otu1163	0	Basidiomycota	0	5	5	1	NA	NA	NA	NA	NA	NA	NA	NA	NA	NA	NA	NA	NA	NA	NA	NA	NA	NA	NA	NA	NA	NA	NA	NA	NA	NA	NA	NA
otu1166	0	Ascomycota	0	6	6	6	NA	NA	NA	NA	NA	NA	NA	NA	NA	NA	NA	NA	NA	NA	NA	NA	NA	NA	NA	NA	NA	NA	NA	NA	NA	NA	NA	NA
otu1167	0	Ascomycota	6	0	6	2	NA	NA	NA	NA	NA	NA	NA	NA	NA	NA	NA	NA	NA	NA	NA	NA	NA	NA	NA	NA	NA	NA	NA	NA	NA	NA	NA	NA
otu1168	0	Ascomycota	0	6	6	6	NA	NA	NA	NA	NA	NA	NA	NA	NA	NA	NA	NA	NA	NA	NA	NA	NA	NA	NA	NA	NA	NA	NA	NA	NA	NA	NA	NA
otu1169	0	Ascomycota	6	0	6	1	NA	NA	NA	NA	NA	NA	NA	NA	NA	NA	NA	NA	NA	NA	NA	NA	NA	NA	NA	NA	NA	NA	NA	NA	NA	NA	NA	NA
otu117	0	Ascomycota	0	259	259	12	NA	NA	NA	NA	NA	NA	0.5985138447958	-0.277875321682827	-0.658469693553534	-0.118934533969047	NA	NA	NA	NA	NA	NA	NA	NA	NA	NA	0.308797306999865	0.0911269908246696	0.820486496941386	0.0306574122041161	NA	NA	NA	NA
otu1170	0	Ascomycota	5	1	6	4	NA	NA	NA	NA	NA	NA	NA	NA	NA	NA	NA	NA	NA	NA	NA	NA	NA	NA	NA	NA	NA	NA	NA	NA	NA	NA	NA	NA
otu1171	0	Ascomycota	2	4	6	3	NA	NA	NA	NA	NA	NA	NA	NA	NA	NA	NA	NA	NA	NA	NA	NA	NA	NA	NA	NA	NA	NA	NA	NA	NA	NA	NA	NA
otu1172	0	Ascomycota	6	0	6	3	NA	NA	NA	NA	NA	NA	NA	NA	NA	NA	NA	NA	NA	NA	NA	NA	NA	NA	NA	NA	NA	NA	NA	NA	NA	NA	NA	NA
otu1173	0	Ascomycota	6	0	6	4	NA	NA	NA	NA	NA	NA	NA	NA	NA	NA	NA	NA	NA	NA	NA	NA	NA	NA	NA	NA	NA	NA	NA	NA	NA	NA	NA	NA
otu1175	0	Ascomycota	5	1	6	5	-0.198349191375027	-1.0799449621994	-0.0868027841652439	-1.13878918976515	NA	NA	NA	NA	NA	NA	NA	NA	NA	NA	0.00863970536639592	0.367186786418978	0.00233830359020511	0.594030433875069	NA	NA	NA	NA	NA	NA	NA	NA	NA	NA
otu1177	0	Basidiomycota	6	0	6	3	NA	NA	NA	NA	NA	NA	NA	NA	NA	NA	NA	NA	NA	NA	NA	NA	NA	NA	NA	NA	NA	NA	NA	NA	NA	NA	NA	NA
otu1179	0	Ascomycota	6	0	6	3	NA	NA	NA	NA	NA	NA	NA	NA	NA	NA	NA	NA	NA	NA	NA	NA	NA	NA	NA	NA	NA	NA	NA	NA	NA	NA	NA	NA
otu118	0	Ascomycota	257	0	257	19	0.0559982146671245	0.0283122191253091	0.101047825823629	-0.0349874827515617	NA	NA	NA	NA	NA	NA	NA	NA	NA	NA	0.00258236539656095	0.000946374191328527	0.0118828003630776	0.00210270664163454	NA	NA	NA	NA	NA	NA	NA	NA	NA	NA
otu1180	0	Ascomycota	6	0	6	1	NA	NA	NA	NA	NA	NA	NA	NA	NA	NA	NA	NA	NA	NA	NA	NA	NA	NA	NA	NA	NA	NA	NA	NA	NA	NA	NA	NA
otu1181	0	Basidiomycota	6	0	6	4	NA	NA	NA	NA	NA	NA	NA	NA	NA	NA	NA	NA	NA	NA	NA	NA	NA	NA	NA	NA	NA	NA	NA	NA	NA	NA	NA	NA
otu1182	0	Basidiomycota	6	0	6	6	NA	NA	NA	NA	NA	NA	NA	NA	NA	NA	NA	NA	NA	NA	NA	NA	NA	NA	NA	NA	NA	NA	NA	NA	NA	NA	NA	NA
otu1183	0	Ascomycota	6	0	6	3	NA	NA	NA	NA	NA	NA	NA	NA	NA	NA	NA	NA	NA	NA	NA	NA	NA	NA	NA	NA	NA	NA	NA	NA	NA	NA	NA	NA
otu1184	0	Ascomycota	6	0	6	5	NA	NA	NA	NA	NA	NA	NA	NA	NA	NA	NA	NA	NA	NA	NA	NA	NA	NA	NA	NA	NA	NA	NA	NA	NA	NA	NA	NA
otu1185	0	Basidiomycota	6	0	6	3	NA	NA	NA	NA	NA	NA	NA	NA	NA	NA	NA	NA	NA	NA	NA	NA	NA	NA	NA	NA	NA	NA	NA	NA	NA	NA	NA	NA
otu1186	0	Basidiomycota	6	0	6	2	NA	NA	NA	NA	NA	NA	NA	NA	NA	NA	NA	NA	NA	NA	NA	NA	NA	NA	NA	NA	NA	NA	NA	NA	NA	NA	NA	NA
otu1187	0	Unknown	6	0	6	2	NA	NA	NA	NA	NA	NA	NA	NA	NA	NA	NA	NA	NA	NA	NA	NA	NA	NA	NA	NA	NA	NA	NA	NA	NA	NA	NA	NA
otu1188	0	Ascomycota	6	0	6	5	-0.456192916196549	0.0031046584593474	-0.442408668864366	-0.135486730540052	NA	NA	NA	NA	NA	NA	NA	NA	NA	NA	0.0342764946488696	2.27600244117616e-06	0.0455556351326738	0.00630633174473387	NA	NA	NA	NA	NA	NA	NA	NA	NA	NA
otu1189	0	Ascomycota	6	0	6	2	NA	NA	NA	NA	NA	NA	NA	NA	NA	NA	NA	NA	NA	NA	NA	NA	NA	NA	NA	NA	NA	NA	NA	NA	NA	NA	NA	NA
otu119	0	Ascomycota	257	0	257	13	-0.627122862308057	0.70474070179352	-0.677809653937113	0.567921897598096	NA	NA	NA	NA	NA	NA	NA	NA	NA	NA	0.280689839369143	0.508189711918699	0.463374838068007	0.480156280141228	NA	NA	NA	NA	NA	NA	NA	NA	NA	NA
otu1190	0	Unknown	0	6	6	4	NA	NA	NA	NA	NA	NA	NA	NA	NA	NA	NA	NA	NA	NA	NA	NA	NA	NA	NA	NA	NA	NA	NA	NA	NA	NA	NA	NA
otu1191	0	Basidiomycota	6	0	6	2	NA	NA	NA	NA	NA	NA	NA	NA	NA	NA	NA	NA	NA	NA	NA	NA	NA	NA	NA	NA	NA	NA	NA	NA	NA	NA	NA	NA
otu1192	0	Basidiomycota	6	0	6	2	NA	NA	NA	NA	NA	NA	NA	NA	NA	NA	NA	NA	NA	NA	NA	NA	NA	NA	NA	NA	NA	NA	NA	NA	NA	NA	NA	NA
otu1193	0	Ascomycota	5	1	6	2	NA	NA	NA	NA	NA	NA	NA	NA	NA	NA	NA	NA	NA	NA	NA	NA	NA	NA	NA	NA	NA	NA	NA	NA	NA	NA	NA	NA
otu1194	0	Ascomycota	6	0	6	5	NA	NA	NA	NA	NA	NA	NA	NA	NA	NA	NA	NA	NA	NA	NA	NA	NA	NA	NA	NA	NA	NA	NA	NA	NA	NA	NA	NA
otu1195	0	Ascomycota	6	0	6	4	NA	NA	NA	NA	NA	NA	NA	NA	NA	NA	NA	NA	NA	NA	NA	NA	NA	NA	NA	NA	NA	NA	NA	NA	NA	NA	NA	NA
otu1196	0	Basidiomycota	6	0	6	2	NA	NA	NA	NA	NA	NA	NA	NA	NA	NA	NA	NA	NA	NA	NA	NA	NA	NA	NA	NA	NA	NA	NA	NA	NA	NA	NA	NA
otu1197	0	Basidiomycota	0	6	6	4	NA	NA	NA	NA	NA	NA	NA	NA	NA	NA	NA	NA	NA	NA	NA	NA	NA	NA	NA	NA	NA	NA	NA	NA	NA	NA	NA	NA
otu1198	0	Ascomycota	0	6	6	2	NA	NA	NA	NA	NA	NA	NA	NA	NA	NA	NA	NA	NA	NA	NA	NA	NA	NA	NA	NA	NA	NA	NA	NA	NA	NA	NA	NA
otu1199	0	Ascomycota	6	0	6	4	NA	NA	NA	NA	NA	NA	NA	NA	NA	NA	NA	NA	NA	NA	NA	NA	NA	NA	NA	NA	NA	NA	NA	NA	NA	NA	NA	NA
otu12	0	Ascomycota	0	2982	2982	23	NA	NA	NA	NA	NA	NA	-0.643541499508755	0.204960859938384	0.665495569373496	-0.15985148024335	NA	NA	NA	NA	NA	NA	NA	NA	NA	NA	0.649105858833177	0.0901418053828836	1.52379836513443	0.100690889600829	NA	NA	NA	NA
otu120	0	Unknown	255	0	255	15	0.476417625702641	-0.88939781208568	NA	NA	NA	NA	NA	NA	NA	NA	NA	NA	NA	NA	0.149532281365821	0.747131705706508	NA	NA	NA	NA	NA	NA	NA	NA	NA	NA	NA	NA
otu1200	0	Ascomycota	6	0	6	3	NA	NA	NA	NA	NA	NA	NA	NA	NA	NA	NA	NA	NA	NA	NA	NA	NA	NA	NA	NA	NA	NA	NA	NA	NA	NA	NA	NA
otu1201	0	Basidiomycota	6	0	6	1	NA	NA	NA	NA	NA	NA	NA	NA	NA	NA	NA	NA	NA	NA	NA	NA	NA	NA	NA	NA	NA	NA	NA	NA	NA	NA	NA	NA
otu1202	0	Basidiomycota	6	0	6	2	NA	NA	NA	NA	NA	NA	NA	NA	NA	NA	NA	NA	NA	NA	NA	NA	NA	NA	NA	NA	NA	NA	NA	NA	NA	NA	NA	NA
otu1203	0	Ascomycota	6	0	6	4	NA	NA	NA	NA	NA	NA	NA	NA	NA	NA	NA	NA	NA	NA	NA	NA	NA	NA	NA	NA	NA	NA	NA	NA	NA	NA	NA	NA
otu1204	0	Ascomycota	0	5	5	3	NA	NA	NA	NA	NA	NA	NA	NA	NA	NA	NA	NA	NA	NA	NA	NA	NA	NA	NA	NA	NA	NA	NA	NA	NA	NA	NA	NA
otu1205	0	Ascomycota	6	0	6	2	NA	NA	NA	NA	NA	NA	NA	NA	NA	NA	NA	NA	NA	NA	NA	NA	NA	NA	NA	NA	NA	NA	NA	NA	NA	NA	NA	NA
otu1206	0	Basidiomycota	0	2	2	2	NA	NA	NA	NA	NA	NA	NA	NA	NA	NA	NA	NA	NA	NA	NA	NA	NA	NA	NA	NA	NA	NA	NA	NA	NA	NA	NA	NA
otu1207	0	Unknown	0	6	6	4	NA	NA	NA	NA	NA	NA	NA	NA	NA	NA	NA	NA	NA	NA	NA	NA	NA	NA	NA	NA	NA	NA	NA	NA	NA	NA	NA	NA
otu1208	0	Ascomycota	0	6	6	4	NA	NA	NA	NA	NA	NA	NA	NA	NA	NA	NA	NA	NA	NA	NA	NA	NA	NA	NA	NA	NA	NA	NA	NA	NA	NA	NA	NA
otu1209	0	Ascomycota	0	6	6	3	NA	NA	NA	NA	NA	NA	NA	NA	NA	NA	NA	NA	NA	NA	NA	NA	NA	NA	NA	NA	NA	NA	NA	NA	NA	NA	NA	NA
otu121	0	Basidiomycota	0	206	206	11	NA	NA	NA	NA	NA	NA	-0.140020780185395	-0.448939403370316	NA	NA	-0.175853194129934	-0.672447488712795	NA	NA	NA	NA	NA	NA	NA	NA	0.0107551245364416	0.151365840709284	NA	NA	0.0360265138449488	0.881518741737536	NA	NA
otu1210	0	Ascomycota	0	5	5	5	NA	NA	NA	NA	NA	NA	NA	NA	NA	NA	NA	NA	NA	NA	NA	NA	NA	NA	NA	NA	NA	NA	NA	NA	NA	NA	NA	NA
otu1211	0	Unknown	6	0	6	5	NA	NA	NA	NA	NA	NA	NA	NA	NA	NA	NA	NA	NA	NA	NA	NA	NA	NA	NA	NA	NA	NA	NA	NA	NA	NA	NA	NA
otu1212	0	Ascomycota	6	0	6	5	NA	NA	NA	NA	NA	NA	NA	NA	NA	NA	NA	NA	NA	NA	NA	NA	NA	NA	NA	NA	NA	NA	NA	NA	NA	NA	NA	NA
otu1213	0	Ascomycota	0	6	6	3	NA	NA	NA	NA	NA	NA	NA	NA	NA	NA	NA	NA	NA	NA	NA	NA	NA	NA	NA	NA	NA	NA	NA	NA	NA	NA	NA	NA
otu1214	0	Basidiomycota	0	6	6	5	NA	NA	NA	NA	NA	NA	NA	NA	NA	NA	NA	NA	NA	NA	NA	NA	NA	NA	NA	NA	NA	NA	NA	NA	NA	NA	NA	NA
otu1215	0	Ascomycota	6	0	6	4	NA	NA	NA	NA	NA	NA	NA	NA	NA	NA	NA	NA	NA	NA	NA	NA	NA	NA	NA	NA	NA	NA	NA	NA	NA	NA	NA	NA
otu1216	0	Ascomycota	0	6	6	4	NA	NA	NA	NA	NA	NA	NA	NA	NA	NA	NA	NA	NA	NA	NA	NA	NA	NA	NA	NA	NA	NA	NA	NA	NA	NA	NA	NA
otu1218	0	Ascomycota	6	0	6	4	NA	NA	NA	NA	NA	NA	NA	NA	NA	NA	NA	NA	NA	NA	NA	NA	NA	NA	NA	NA	NA	NA	NA	NA	NA	NA	NA	NA
otu1219	0	Unknown	0	6	6	3	NA	NA	NA	NA	NA	NA	NA	NA	NA	NA	NA	NA	NA	NA	NA	NA	NA	NA	NA	NA	NA	NA	NA	NA	NA	NA	NA	NA
otu122	0	Ascomycota	1	243	244	27	NA	NA	NA	NA	NA	NA	0.425860053588838	-0.314791514406684	-0.561036102084184	-0.191716613893127	NA	NA	NA	NA	NA	NA	NA	NA	NA	NA	0.241610134656482	0.180737945997879	0.92052949662662	0.123110552058229	NA	NA	NA	NA
otu1220	0	Ascomycota	0	6	6	2	NA	NA	NA	NA	NA	NA	NA	NA	NA	NA	NA	NA	NA	NA	NA	NA	NA	NA	NA	NA	NA	NA	NA	NA	NA	NA	NA	NA
otu1221	0	Ascomycota	6	0	6	1	NA	NA	NA	NA	NA	NA	NA	NA	NA	NA	NA	NA	NA	NA	NA	NA	NA	NA	NA	NA	NA	NA	NA	NA	NA	NA	NA	NA
otu1222	0	Basidiomycota	0	6	6	3	NA	NA	NA	NA	NA	NA	NA	NA	NA	NA	NA	NA	NA	NA	NA	NA	NA	NA	NA	NA	NA	NA	NA	NA	NA	NA	NA	NA
otu1223	0	Ascomycota	6	0	6	2	NA	NA	NA	NA	NA	NA	NA	NA	NA	NA	NA	NA	NA	NA	NA	NA	NA	NA	NA	NA	NA	NA	NA	NA	NA	NA	NA	NA
otu1224	0	Ascomycota	6	0	6	3	NA	NA	NA	NA	NA	NA	NA	NA	NA	NA	NA	NA	NA	NA	NA	NA	NA	NA	NA	NA	NA	NA	NA	NA	NA	NA	NA	NA
otu1225	0	Ascomycota	0	6	6	1	NA	NA	NA	NA	NA	NA	NA	NA	NA	NA	NA	NA	NA	NA	NA	NA	NA	NA	NA	NA	NA	NA	NA	NA	NA	NA	NA	NA
otu1227	0	Basidiomycota	6	0	6	2	NA	NA	NA	NA	NA	NA	NA	NA	NA	NA	NA	NA	NA	NA	NA	NA	NA	NA	NA	NA	NA	NA	NA	NA	NA	NA	NA	NA
otu1228	0	Ascomycota	6	0	6	3	NA	NA	NA	NA	NA	NA	NA	NA	NA	NA	NA	NA	NA	NA	NA	NA	NA	NA	NA	NA	NA	NA	NA	NA	NA	NA	NA	NA
otu1229	0	Ascomycota	0	6	6	2	NA	NA	NA	NA	NA	NA	NA	NA	NA	NA	NA	NA	NA	NA	NA	NA	NA	NA	NA	NA	NA	NA	NA	NA	NA	NA	NA	NA
otu123	0	Basidiomycota	245	3	248	18	0.402676315722621	-0.349182019520743	NA	NA	0.29953036642757	0.422909031227526	NA	NA	NA	NA	NA	NA	NA	NA	0.106824653110606	0.115161893803052	NA	NA	0.26150357321059	0.805843539041225	NA	NA	NA	NA	NA	NA	NA	NA
otu1230	0	Ascomycota	6	0	6	6	NA	NA	NA	NA	NA	NA	NA	NA	NA	NA	NA	NA	NA	NA	NA	NA	NA	NA	NA	NA	NA	NA	NA	NA	NA	NA	NA	NA
otu1231	0	Ascomycota	0	6	6	4	NA	NA	NA	NA	NA	NA	NA	NA	NA	NA	NA	NA	NA	NA	NA	NA	NA	NA	NA	NA	NA	NA	NA	NA	NA	NA	NA	NA
otu1232	0	Ascomycota	6	0	6	4	NA	NA	NA	NA	NA	NA	NA	NA	NA	NA	NA	NA	NA	NA	NA	NA	NA	NA	NA	NA	NA	NA	NA	NA	NA	NA	NA	NA
otu1233	0	Ascomycota	6	0	6	6	-0.549007151072295	0.349200117096117	-0.508527514455184	0.191216943154464	NA	NA	NA	NA	NA	NA	NA	NA	NA	NA	0.0827378210815997	0.0479890964356568	0.10031653220043	0.0209355695024682	NA	NA	NA	NA	NA	NA	NA	NA	NA	NA
otu1234	0	Basidiomycota	5	1	6	6	-0.921439379977322	0.543757143532775	NA	NA	-0.730846922437914	-0.770039400551299	NA	NA	NA	NA	NA	NA	NA	NA	0.186453955738608	0.0930880107049454	NA	NA	0.518952373033765	0.890556440523503	NA	NA	NA	NA	NA	NA	NA	NA
otu1235	0	Ascomycota	6	0	6	4	-0.900746819002677	0.394292101196297	-0.903388402280384	0.350457066373346	NA	NA	NA	NA	NA	NA	NA	NA	NA	NA	0.133630256267465	0.0367097321676069	0.189952000166584	0.0421942167825127	NA	NA	NA	NA	NA	NA	NA	NA	NA	NA
otu1236	0	Basidiomycota	0	5	5	2	NA	NA	NA	NA	NA	NA	NA	NA	NA	NA	NA	NA	NA	NA	NA	NA	NA	NA	NA	NA	NA	NA	NA	NA	NA	NA	NA	NA
otu1237	0	Unknown	0	6	6	3	NA	NA	NA	NA	NA	NA	NA	NA	NA	NA	NA	NA	NA	NA	NA	NA	NA	NA	NA	NA	NA	NA	NA	NA	NA	NA	NA	NA
otu1238	0	Ascomycota	6	0	6	1	NA	NA	NA	NA	NA	NA	NA	NA	NA	NA	NA	NA	NA	NA	NA	NA	NA	NA	NA	NA	NA	NA	NA	NA	NA	NA	NA	NA
otu124	0	Ascomycota	247	0	247	16	-0.694138764284965	-0.153882385877652	-0.640012852236377	-0.252050713405449	NA	NA	NA	NA	NA	NA	NA	NA	NA	NA	0.423243845547915	0.0298209594594154	0.508476595608072	0.116401312512604	NA	NA	NA	NA	NA	NA	NA	NA	NA	NA
otu1240	0	Ascomycota	0	5	5	3	NA	NA	NA	NA	NA	NA	NA	NA	NA	NA	NA	NA	NA	NA	NA	NA	NA	NA	NA	NA	NA	NA	NA	NA	NA	NA	NA	NA
otu1242	0	Basidiomycota	0	4	4	2	NA	NA	NA	NA	NA	NA	NA	NA	NA	NA	NA	NA	NA	NA	NA	NA	NA	NA	NA	NA	NA	NA	NA	NA	NA	NA	NA	NA
otu1243	0	Zygomycota	0	4	4	2	NA	NA	NA	NA	NA	NA	NA	NA	NA	NA	NA	NA	NA	NA	NA	NA	NA	NA	NA	NA	NA	NA	NA	NA	NA	NA	NA	NA
otu1244	0	Basidiomycota	0	4	4	2	NA	NA	NA	NA	NA	NA	NA	NA	NA	NA	NA	NA	NA	NA	NA	NA	NA	NA	NA	NA	NA	NA	NA	NA	NA	NA	NA	NA
otu1245	0	Basidiomycota	0	3	3	2	NA	NA	NA	NA	NA	NA	NA	NA	NA	NA	NA	NA	NA	NA	NA	NA	NA	NA	NA	NA	NA	NA	NA	NA	NA	NA	NA	NA
otu1246	0	Ascomycota	6	0	6	5	NA	NA	NA	NA	NA	NA	NA	NA	NA	NA	NA	NA	NA	NA	NA	NA	NA	NA	NA	NA	NA	NA	NA	NA	NA	NA	NA	NA
otu1247	0	Ascomycota	0	6	6	3	NA	NA	NA	NA	NA	NA	NA	NA	NA	NA	NA	NA	NA	NA	NA	NA	NA	NA	NA	NA	NA	NA	NA	NA	NA	NA	NA	NA
otu1248	0	Basidiomycota	6	0	6	3	-0.819750045972378	0.754002094520373	NA	NA	-0.930761520829015	-1.21334943724828	NA	NA	NA	NA	NA	NA	NA	NA	0.110678235440177	0.134242541752294	NA	NA	0.63126652741543	1.65832101287237	NA	NA	NA	NA	NA	NA	NA	NA
otu1249	0	Ascomycota	0	6	6	3	NA	NA	NA	NA	NA	NA	NA	NA	NA	NA	NA	NA	NA	NA	NA	NA	NA	NA	NA	NA	NA	NA	NA	NA	NA	NA	NA	NA
otu125	0	Ascomycota	246	0	246	11	-0.439415485753698	-1.31576378384093	-0.295006318550652	-1.40500730197607	NA	NA	NA	NA	NA	NA	NA	NA	NA	NA	0.0636033570913957	0.817581233595799	0.0405123541926719	1.35634585869074	NA	NA	NA	NA	NA	NA	NA	NA	NA	NA
otu1250	0	Ascomycota	0	6	6	3	NA	NA	NA	NA	NA	NA	NA	NA	NA	NA	NA	NA	NA	NA	NA	NA	NA	NA	NA	NA	NA	NA	NA	NA	NA	NA	NA	NA
otu1254	0	Ascomycota	0	6	6	2	NA	NA	NA	NA	NA	NA	NA	NA	NA	NA	NA	NA	NA	NA	NA	NA	NA	NA	NA	NA	NA	NA	NA	NA	NA	NA	NA	NA
otu1255	0	Basidiomycota	0	6	6	5	NA	NA	NA	NA	NA	NA	NA	NA	NA	NA	NA	NA	NA	NA	NA	NA	NA	NA	NA	NA	NA	NA	NA	NA	NA	NA	NA	NA
otu1256	0	Basidiomycota	0	2	2	1	NA	NA	NA	NA	NA	NA	NA	NA	NA	NA	NA	NA	NA	NA	NA	NA	NA	NA	NA	NA	NA	NA	NA	NA	NA	NA	NA	NA
otu126	0	Zygomycota	0	17	17	5	NA	NA	NA	NA	NA	NA	-0.337341437675964	-0.105856992822217	NA	NA	NA	NA	NA	NA	NA	NA	NA	NA	NA	NA	0.0267542668739392	0.00360673925636856	NA	NA	NA	NA	NA	NA
otu1261	0	Zygomycota	0	5	5	1	NA	NA	NA	NA	NA	NA	NA	NA	NA	NA	NA	NA	NA	NA	NA	NA	NA	NA	NA	NA	NA	NA	NA	NA	NA	NA	NA	NA
otu1262	0	Ascomycota	0	6	6	1	NA	NA	NA	NA	NA	NA	NA	NA	NA	NA	NA	NA	NA	NA	NA	NA	NA	NA	NA	NA	NA	NA	NA	NA	NA	NA	NA	NA
otu1264	0	Ascomycota	6	0	6	2	NA	NA	NA	NA	NA	NA	NA	NA	NA	NA	NA	NA	NA	NA	NA	NA	NA	NA	NA	NA	NA	NA	NA	NA	NA	NA	NA	NA
otu1265	0	Ascomycota	0	5	5	2	NA	NA	NA	NA	NA	NA	NA	NA	NA	NA	NA	NA	NA	NA	NA	NA	NA	NA	NA	NA	NA	NA	NA	NA	NA	NA	NA	NA
otu127	0	Basidiomycota	242	0	242	13	-0.341025724395037	-0.896847754655097	NA	NA	-0.526060388490762	0.615460135140775	NA	NA	NA	NA	NA	NA	NA	NA	0.0766184917673342	0.759700659858137	NA	NA	0.806616524125634	1.7066979418133	NA	NA	NA	NA	NA	NA	NA	NA
otu1270	0	Ascomycota	6	0	6	1	NA	NA	NA	NA	NA	NA	NA	NA	NA	NA	NA	NA	NA	NA	NA	NA	NA	NA	NA	NA	NA	NA	NA	NA	NA	NA	NA	NA
otu1273	0	Unknown	0	4	4	2	NA	NA	NA	NA	NA	NA	NA	NA	NA	NA	NA	NA	NA	NA	NA	NA	NA	NA	NA	NA	NA	NA	NA	NA	NA	NA	NA	NA
otu1274	0	Basidiomycota	0	5	5	2	NA	NA	NA	NA	NA	NA	NA	NA	NA	NA	NA	NA	NA	NA	NA	NA	NA	NA	NA	NA	NA	NA	NA	NA	NA	NA	NA	NA
otu1277	0	Basidiomycota	0	3	3	1	NA	NA	NA	NA	NA	NA	NA	NA	NA	NA	NA	NA	NA	NA	NA	NA	NA	NA	NA	NA	NA	NA	NA	NA	NA	NA	NA	NA
otu1279	0	Ascomycota	6	0	6	5	-0.826353558587998	1.10721207131945	-0.787810383360243	0.826525614057287	NA	NA	NA	NA	NA	NA	NA	NA	NA	NA	0.112468558909625	0.28947208280188	0.144456886581439	0.234690722108426	NA	NA	NA	NA	NA	NA	NA	NA	NA	NA
otu128	0	Basidiomycota	0	241	241	10	NA	NA	NA	NA	NA	NA	0.482180178828284	-0.483489506004962	NA	NA	0.402751167981503	-0.50517770791902	NA	NA	NA	NA	NA	NA	NA	NA	0.145760923622179	0.200640443353559	NA	NA	0.215966943026784	0.568584611184134	NA	NA
otu1282	0	Ascomycota	0	5	5	5	NA	NA	NA	NA	NA	NA	NA	NA	NA	NA	NA	NA	NA	NA	NA	NA	NA	NA	NA	NA	NA	NA	NA	NA	NA	NA	NA	NA
otu1283	0	Ascomycota	0	5	5	1	NA	NA	NA	NA	NA	NA	NA	NA	NA	NA	NA	NA	NA	NA	NA	NA	NA	NA	NA	NA	NA	NA	NA	NA	NA	NA	NA	NA
otu1284	0	Ascomycota	0	5	5	4	NA	NA	NA	NA	NA	NA	NA	NA	NA	NA	NA	NA	NA	NA	NA	NA	NA	NA	NA	NA	NA	NA	NA	NA	NA	NA	NA	NA
otu1285	0	Ascomycota	5	0	5	2	NA	NA	NA	NA	NA	NA	NA	NA	NA	NA	NA	NA	NA	NA	NA	NA	NA	NA	NA	NA	NA	NA	NA	NA	NA	NA	NA	NA
otu1286	0	Ascomycota	5	0	5	2	NA	NA	NA	NA	NA	NA	NA	NA	NA	NA	NA	NA	NA	NA	NA	NA	NA	NA	NA	NA	NA	NA	NA	NA	NA	NA	NA	NA
otu1287	0	Ascomycota	5	0	5	5	NA	NA	NA	NA	NA	NA	NA	NA	NA	NA	NA	NA	NA	NA	NA	NA	NA	NA	NA	NA	NA	NA	NA	NA	NA	NA	NA	NA
otu1288	0	Ascomycota	5	0	5	2	NA	NA	NA	NA	NA	NA	NA	NA	NA	NA	NA	NA	NA	NA	NA	NA	NA	NA	NA	NA	NA	NA	NA	NA	NA	NA	NA	NA
otu1289	0	Ascomycota	5	0	5	3	NA	NA	NA	NA	NA	NA	NA	NA	NA	NA	NA	NA	NA	NA	NA	NA	NA	NA	NA	NA	NA	NA	NA	NA	NA	NA	NA	NA
otu129	0	Basidiomycota	0	26	26	5	NA	NA	NA	NA	NA	NA	-0.889175613626573	0.686963599757195	NA	NA	-0.873595170167402	-0.528627466644919	NA	NA	NA	NA	NA	NA	NA	NA	0.185878328528593	0.151894865353789	NA	NA	0.381035447905669	0.233473429145397	NA	NA
otu1290	0	Ascomycota	5	0	5	4	NA	NA	NA	NA	NA	NA	NA	NA	NA	NA	NA	NA	NA	NA	NA	NA	NA	NA	NA	NA	NA	NA	NA	NA	NA	NA	NA	NA
otu1291	0	Unknown	5	0	5	3	0.929806385430142	-0.601938349001544	NA	NA	NA	NA	NA	NA	NA	NA	NA	NA	NA	NA	0.14239160189905	0.0855557272817714	NA	NA	NA	NA	NA	NA	NA	NA	NA	NA	NA	NA
otu1292	0	Ascomycota	5	0	5	2	NA	NA	NA	NA	NA	NA	NA	NA	NA	NA	NA	NA	NA	NA	NA	NA	NA	NA	NA	NA	NA	NA	NA	NA	NA	NA	NA	NA
otu1293	0	Ascomycota	5	0	5	5	NA	NA	NA	NA	NA	NA	NA	NA	NA	NA	NA	NA	NA	NA	NA	NA	NA	NA	NA	NA	NA	NA	NA	NA	NA	NA	NA	NA
otu1294	0	Basidiomycota	5	0	5	2	NA	NA	NA	NA	NA	NA	NA	NA	NA	NA	NA	NA	NA	NA	NA	NA	NA	NA	NA	NA	NA	NA	NA	NA	NA	NA	NA	NA
otu1295	0	Ascomycota	5	0	5	1	NA	NA	NA	NA	NA	NA	NA	NA	NA	NA	NA	NA	NA	NA	NA	NA	NA	NA	NA	NA	NA	NA	NA	NA	NA	NA	NA	NA
otu1296	0	Ascomycota	0	5	5	2	NA	NA	NA	NA	NA	NA	NA	NA	NA	NA	NA	NA	NA	NA	NA	NA	NA	NA	NA	NA	NA	NA	NA	NA	NA	NA	NA	NA
otu1297	0	Basidiomycota	5	0	5	3	NA	NA	NA	NA	NA	NA	NA	NA	NA	NA	NA	NA	NA	NA	NA	NA	NA	NA	NA	NA	NA	NA	NA	NA	NA	NA	NA	NA
otu1298	0	Basidiomycota	5	0	5	4	NA	NA	NA	NA	NA	NA	NA	NA	NA	NA	NA	NA	NA	NA	NA	NA	NA	NA	NA	NA	NA	NA	NA	NA	NA	NA	NA	NA
otu1299	0	Ascomycota	5	0	5	4	NA	NA	NA	NA	NA	NA	NA	NA	NA	NA	NA	NA	NA	NA	NA	NA	NA	NA	NA	NA	NA	NA	NA	NA	NA	NA	NA	NA
otu13	0	Ascomycota	2223	0	2223	6	-0.860195417662556	0.774182991204551	-0.891429521503774	0.592667546392973	NA	NA	NA	NA	NA	NA	NA	NA	NA	NA	0.243738184630705	0.283049445795004	0.369912383310519	0.241343483067771	NA	NA	NA	NA	NA	NA	NA	NA	NA	NA
otu130	0	Basidiomycota	0	232	232	25	NA	NA	NA	NA	NA	NA	-0.350476100645609	0.572266323676092	NA	NA	-0.413036844536526	-0.191778129992811	NA	NA	NA	NA	NA	NA	NA	NA	0.0866346735398621	0.316222869951223	NA	NA	0.255531105996679	0.0921843985750353	NA	NA
otu1300	0	Ascomycota	0	5	5	2	NA	NA	NA	NA	NA	NA	NA	NA	NA	NA	NA	NA	NA	NA	NA	NA	NA	NA	NA	NA	NA	NA	NA	NA	NA	NA	NA	NA
otu1301	0	Ascomycota	5	0	5	1	NA	NA	NA	NA	NA	NA	NA	NA	NA	NA	NA	NA	NA	NA	NA	NA	NA	NA	NA	NA	NA	NA	NA	NA	NA	NA	NA	NA
otu1302	0	Ascomycota	5	0	5	2	NA	NA	NA	NA	NA	NA	NA	NA	NA	NA	NA	NA	NA	NA	NA	NA	NA	NA	NA	NA	NA	NA	NA	NA	NA	NA	NA	NA
otu1303	0	Basidiomycota	0	4	4	2	NA	NA	NA	NA	NA	NA	NA	NA	NA	NA	NA	NA	NA	NA	NA	NA	NA	NA	NA	NA	NA	NA	NA	NA	NA	NA	NA	NA
otu1304	0	Ascomycota	5	0	5	2	NA	NA	NA	NA	NA	NA	NA	NA	NA	NA	NA	NA	NA	NA	NA	NA	NA	NA	NA	NA	NA	NA	NA	NA	NA	NA	NA	NA
otu1305	0	Ascomycota	5	0	5	4	-0.101991563343839	-1.34693350390361	0.0758102505267692	-1.37605089443397	NA	NA	NA	NA	NA	NA	NA	NA	NA	NA	0.00171327794658334	0.428388075580309	0.00133767531580731	0.65050745984892	NA	NA	NA	NA	NA	NA	NA	NA	NA	NA
otu1306	0	Ascomycota	5	0	5	5	-0.277020789286075	0.409561961520919	-0.300816553975182	0.315734654909976	NA	NA	NA	NA	NA	NA	NA	NA	NA	NA	0.0168524399526344	0.0528108341384444	0.0280825829093251	0.0456632195726626	NA	NA	NA	NA	NA	NA	NA	NA	NA	NA
otu1307	0	Ascomycota	5	0	5	3	NA	NA	NA	NA	NA	NA	NA	NA	NA	NA	NA	NA	NA	NA	NA	NA	NA	NA	NA	NA	NA	NA	NA	NA	NA	NA	NA	NA
otu1308	0	Ascomycota	5	0	5	4	NA	NA	NA	NA	NA	NA	NA	NA	NA	NA	NA	NA	NA	NA	NA	NA	NA	NA	NA	NA	NA	NA	NA	NA	NA	NA	NA	NA
otu1309	0	Ascomycota	5	0	5	2	NA	NA	NA	NA	NA	NA	NA	NA	NA	NA	NA	NA	NA	NA	NA	NA	NA	NA	NA	NA	NA	NA	NA	NA	NA	NA	NA	NA
otu131	0	Basidiomycota	0	216	216	4	NA	NA	NA	NA	NA	NA	1.44806569236441	-0.0432267297035671	NA	NA	1.28510844951977	0.468900423329815	NA	NA	NA	NA	NA	NA	NA	NA	0.657308028974851	0.000801898016890069	NA	NA	1.09941897016559	0.244927753461372	NA	NA
otu1310	0	Unknown	5	0	5	1	NA	NA	NA	NA	NA	NA	NA	NA	NA	NA	NA	NA	NA	NA	NA	NA	NA	NA	NA	NA	NA	NA	NA	NA	NA	NA	NA	NA
otu1311	0	Unknown	5	0	5	1	NA	NA	NA	NA	NA	NA	NA	NA	NA	NA	NA	NA	NA	NA	NA	NA	NA	NA	NA	NA	NA	NA	NA	NA	NA	NA	NA	NA
otu1312	0	Unknown	5	0	5	3	NA	NA	NA	NA	NA	NA	NA	NA	NA	NA	NA	NA	NA	NA	NA	NA	NA	NA	NA	NA	NA	NA	NA	NA	NA	NA	NA	NA
otu1313	0	Unknown	5	0	5	5	NA	NA	NA	NA	NA	NA	NA	NA	NA	NA	NA	NA	NA	NA	NA	NA	NA	NA	NA	NA	NA	NA	NA	NA	NA	NA	NA	NA
otu1314	0	Basidiomycota	5	0	5	3	NA	NA	NA	NA	NA	NA	NA	NA	NA	NA	NA	NA	NA	NA	NA	NA	NA	NA	NA	NA	NA	NA	NA	NA	NA	NA	NA	NA
otu1315	0	Basidiomycota	5	0	5	1	NA	NA	NA	NA	NA	NA	NA	NA	NA	NA	NA	NA	NA	NA	NA	NA	NA	NA	NA	NA	NA	NA	NA	NA	NA	NA	NA	NA
otu1316	0	Ascomycota	5	0	5	3	NA	NA	NA	NA	NA	NA	NA	NA	NA	NA	NA	NA	NA	NA	NA	NA	NA	NA	NA	NA	NA	NA	NA	NA	NA	NA	NA	NA
otu1317	0	Unknown	5	0	5	3	NA	NA	NA	NA	NA	NA	NA	NA	NA	NA	NA	NA	NA	NA	NA	NA	NA	NA	NA	NA	NA	NA	NA	NA	NA	NA	NA	NA
otu1318	0	Unknown	5	0	5	2	NA	NA	NA	NA	NA	NA	NA	NA	NA	NA	NA	NA	NA	NA	NA	NA	NA	NA	NA	NA	NA	NA	NA	NA	NA	NA	NA	NA
otu1319	0	Unknown	5	0	5	1	NA	NA	NA	NA	NA	NA	NA	NA	NA	NA	NA	NA	NA	NA	NA	NA	NA	NA	NA	NA	NA	NA	NA	NA	NA	NA	NA	NA
otu132	0	Ascomycota	228	0	228	15	1.01681998348179	-0.370577748818332	1.1153360022945	-0.279231504417488	NA	NA	NA	NA	NA	NA	NA	NA	NA	NA	0.681157376327633	0.129707094411469	1.15815392424826	0.107145049811968	NA	NA	NA	NA	NA	NA	NA	NA	NA	NA
otu1320	0	Ascomycota	5	0	5	3	NA	NA	NA	NA	NA	NA	NA	NA	NA	NA	NA	NA	NA	NA	NA	NA	NA	NA	NA	NA	NA	NA	NA	NA	NA	NA	NA	NA
otu1321	0	Ascomycota	5	0	5	1	NA	NA	NA	NA	NA	NA	NA	NA	NA	NA	NA	NA	NA	NA	NA	NA	NA	NA	NA	NA	NA	NA	NA	NA	NA	NA	NA	NA
otu1322	0	Ascomycota	5	0	5	2	NA	NA	NA	NA	NA	NA	NA	NA	NA	NA	NA	NA	NA	NA	NA	NA	NA	NA	NA	NA	NA	NA	NA	NA	NA	NA	NA	NA
otu1323	0	Ascomycota	5	0	5	5	NA	NA	NA	NA	NA	NA	NA	NA	NA	NA	NA	NA	NA	NA	NA	NA	NA	NA	NA	NA	NA	NA	NA	NA	NA	NA	NA	NA
otu1324	0	Ascomycota	5	0	5	1	NA	NA	NA	NA	NA	NA	NA	NA	NA	NA	NA	NA	NA	NA	NA	NA	NA	NA	NA	NA	NA	NA	NA	NA	NA	NA	NA	NA
otu1325	0	Basidiomycota	5	0	5	3	NA	NA	NA	NA	NA	NA	NA	NA	NA	NA	NA	NA	NA	NA	NA	NA	NA	NA	NA	NA	NA	NA	NA	NA	NA	NA	NA	NA
otu1326	0	Basidiomycota	5	0	5	1	NA	NA	NA	NA	NA	NA	NA	NA	NA	NA	NA	NA	NA	NA	NA	NA	NA	NA	NA	NA	NA	NA	NA	NA	NA	NA	NA	NA
otu1327	0	Unknown	5	0	5	1	NA	NA	NA	NA	NA	NA	NA	NA	NA	NA	NA	NA	NA	NA	NA	NA	NA	NA	NA	NA	NA	NA	NA	NA	NA	NA	NA	NA
otu1328	0	Ascomycota	5	0	5	2	NA	NA	NA	NA	NA	NA	NA	NA	NA	NA	NA	NA	NA	NA	NA	NA	NA	NA	NA	NA	NA	NA	NA	NA	NA	NA	NA	NA
otu1329	0	Ascomycota	5	0	5	3	NA	NA	NA	NA	NA	NA	NA	NA	NA	NA	NA	NA	NA	NA	NA	NA	NA	NA	NA	NA	NA	NA	NA	NA	NA	NA	NA	NA
otu133	0	Ascomycota	227	0	227	25	-0.0976635196542276	0.431998139068527	-0.125881241465817	0.332043357670065	NA	NA	NA	NA	NA	NA	NA	NA	NA	NA	0.0104730411809339	0.293776839881838	0.0245881370466876	0.252511767633403	NA	NA	NA	NA	NA	NA	NA	NA	NA	NA
otu1330	0	Basidiomycota	5	0	5	3	NA	NA	NA	NA	NA	NA	NA	NA	NA	NA	NA	NA	NA	NA	NA	NA	NA	NA	NA	NA	NA	NA	NA	NA	NA	NA	NA	NA
otu1331	0	Basidiomycota	0	5	5	4	NA	NA	NA	NA	NA	NA	NA	NA	NA	NA	NA	NA	NA	NA	NA	NA	NA	NA	NA	NA	NA	NA	NA	NA	NA	NA	NA	NA
otu1332	0	Ascomycota	5	0	5	2	NA	NA	NA	NA	NA	NA	NA	NA	NA	NA	NA	NA	NA	NA	NA	NA	NA	NA	NA	NA	NA	NA	NA	NA	NA	NA	NA	NA
otu1333	0	Unknown	5	0	5	3	NA	NA	NA	NA	NA	NA	NA	NA	NA	NA	NA	NA	NA	NA	NA	NA	NA	NA	NA	NA	NA	NA	NA	NA	NA	NA	NA	NA
otu1334	0	Unknown	5	0	5	3	NA	NA	NA	NA	NA	NA	NA	NA	NA	NA	NA	NA	NA	NA	NA	NA	NA	NA	NA	NA	NA	NA	NA	NA	NA	NA	NA	NA
otu1335	0	Ascomycota	5	0	5	3	NA	NA	NA	NA	NA	NA	NA	NA	NA	NA	NA	NA	NA	NA	NA	NA	NA	NA	NA	NA	NA	NA	NA	NA	NA	NA	NA	NA
otu1336	0	Unknown	5	0	5	4	NA	NA	NA	NA	NA	NA	NA	NA	NA	NA	NA	NA	NA	NA	NA	NA	NA	NA	NA	NA	NA	NA	NA	NA	NA	NA	NA	NA
otu1337	0	Basidiomycota	5	0	5	3	NA	NA	NA	NA	NA	NA	NA	NA	NA	NA	NA	NA	NA	NA	NA	NA	NA	NA	NA	NA	NA	NA	NA	NA	NA	NA	NA	NA
otu1339	0	Ascomycota	5	0	5	4	NA	NA	NA	NA	NA	NA	NA	NA	NA	NA	NA	NA	NA	NA	NA	NA	NA	NA	NA	NA	NA	NA	NA	NA	NA	NA	NA	NA
otu134	0	Basidiomycota	209	16	225	26	0.0885321798627629	0.083339691670598	NA	NA	0.132087370873101	-0.103286496113289	NA	NA	NA	NA	NA	NA	NA	NA	0.00774556125420127	0.00984011312117184	NA	NA	0.0762798381175224	0.0720999821926917	NA	NA	NA	NA	NA	NA	NA	NA
otu1340	0	Basidiomycota	0	5	5	3	NA	NA	NA	NA	NA	NA	NA	NA	NA	NA	NA	NA	NA	NA	NA	NA	NA	NA	NA	NA	NA	NA	NA	NA	NA	NA	NA	NA
otu1341	0	Unknown	0	5	5	4	NA	NA	NA	NA	NA	NA	NA	NA	NA	NA	NA	NA	NA	NA	NA	NA	NA	NA	NA	NA	NA	NA	NA	NA	NA	NA	NA	NA
otu1343	0	Basidiomycota	5	0	5	4	NA	NA	NA	NA	NA	NA	NA	NA	NA	NA	NA	NA	NA	NA	NA	NA	NA	NA	NA	NA	NA	NA	NA	NA	NA	NA	NA	NA
otu1344	0	Basidiomycota	5	0	5	5	NA	NA	NA	NA	NA	NA	NA	NA	NA	NA	NA	NA	NA	NA	NA	NA	NA	NA	NA	NA	NA	NA	NA	NA	NA	NA	NA	NA
otu1345	0	Basidiomycota	0	3	3	2	NA	NA	NA	NA	NA	NA	NA	NA	NA	NA	NA	NA	NA	NA	NA	NA	NA	NA	NA	NA	NA	NA	NA	NA	NA	NA	NA	NA
otu1346	0	Basidiomycota	5	0	5	3	NA	NA	NA	NA	NA	NA	NA	NA	NA	NA	NA	NA	NA	NA	NA	NA	NA	NA	NA	NA	NA	NA	NA	NA	NA	NA	NA	NA
otu1347	0	Basidiomycota	0	5	5	2	NA	NA	NA	NA	NA	NA	NA	NA	NA	NA	NA	NA	NA	NA	NA	NA	NA	NA	NA	NA	NA	NA	NA	NA	NA	NA	NA	NA
otu1348	0	Unknown	0	5	5	2	NA	NA	NA	NA	NA	NA	NA	NA	NA	NA	NA	NA	NA	NA	NA	NA	NA	NA	NA	NA	NA	NA	NA	NA	NA	NA	NA	NA
otu1349	0	Basidiomycota	0	5	5	4	NA	NA	NA	NA	NA	NA	NA	NA	NA	NA	NA	NA	NA	NA	NA	NA	NA	NA	NA	NA	NA	NA	NA	NA	NA	NA	NA	NA
otu135	0	Ascomycota	224	0	224	13	-0.0184369534331895	-0.999839979642116	0.109027330218437	-1.0637795398542	NA	NA	NA	NA	NA	NA	NA	NA	NA	NA	0.000223943074330201	0.944204465896988	0.0110668900644449	1.55505783194739	NA	NA	NA	NA	NA	NA	NA	NA	NA	NA
otu1350	0	Ascomycota	5	0	5	4	NA	NA	NA	NA	NA	NA	NA	NA	NA	NA	NA	NA	NA	NA	NA	NA	NA	NA	NA	NA	NA	NA	NA	NA	NA	NA	NA	NA
otu1352	0	Basidiomycota	5	0	5	4	NA	NA	NA	NA	NA	NA	NA	NA	NA	NA	NA	NA	NA	NA	NA	NA	NA	NA	NA	NA	NA	NA	NA	NA	NA	NA	NA	NA
otu1353	0	Ascomycota	0	5	5	1	NA	NA	NA	NA	NA	NA	NA	NA	NA	NA	NA	NA	NA	NA	NA	NA	NA	NA	NA	NA	NA	NA	NA	NA	NA	NA	NA	NA
otu1354	0	Basidiomycota	0	4	4	1	NA	NA	NA	NA	NA	NA	NA	NA	NA	NA	NA	NA	NA	NA	NA	NA	NA	NA	NA	NA	NA	NA	NA	NA	NA	NA	NA	NA
otu1355	0	Ascomycota	0	5	5	2	NA	NA	NA	NA	NA	NA	NA	NA	NA	NA	NA	NA	NA	NA	NA	NA	NA	NA	NA	NA	NA	NA	NA	NA	NA	NA	NA	NA
otu1356	0	Unknown	5	0	5	5	-0.857734898301245	0.352825315089426	NA	NA	NA	NA	NA	NA	NA	NA	NA	NA	NA	NA	0.121172896100849	0.0293943958214569	NA	NA	NA	NA	NA	NA	NA	NA	NA	NA	NA	NA
otu1357	0	Unknown	0	5	5	3	NA	NA	NA	NA	NA	NA	NA	NA	NA	NA	NA	NA	NA	NA	NA	NA	NA	NA	NA	NA	NA	NA	NA	NA	NA	NA	NA	NA
otu1358	0	Ascomycota	5	0	5	2	NA	NA	NA	NA	NA	NA	NA	NA	NA	NA	NA	NA	NA	NA	NA	NA	NA	NA	NA	NA	NA	NA	NA	NA	NA	NA	NA	NA
otu1359	0	Basidiomycota	4	1	5	1	NA	NA	NA	NA	NA	NA	NA	NA	NA	NA	NA	NA	NA	NA	NA	NA	NA	NA	NA	NA	NA	NA	NA	NA	NA	NA	NA	NA
otu1361	0	Ascomycota	0	4	4	3	NA	NA	NA	NA	NA	NA	NA	NA	NA	NA	NA	NA	NA	NA	NA	NA	NA	NA	NA	NA	NA	NA	NA	NA	NA	NA	NA	NA
otu1362	0	Ascomycota	0	5	5	3	NA	NA	NA	NA	NA	NA	NA	NA	NA	NA	NA	NA	NA	NA	NA	NA	NA	NA	NA	NA	NA	NA	NA	NA	NA	NA	NA	NA
otu1363	0	Ascomycota	0	5	5	2	NA	NA	NA	NA	NA	NA	NA	NA	NA	NA	NA	NA	NA	NA	NA	NA	NA	NA	NA	NA	NA	NA	NA	NA	NA	NA	NA	NA
otu1364	0	Ascomycota	0	5	5	2	NA	NA	NA	NA	NA	NA	NA	NA	NA	NA	NA	NA	NA	NA	NA	NA	NA	NA	NA	NA	NA	NA	NA	NA	NA	NA	NA	NA
otu1365	0	Basidiomycota	0	2	2	1	NA	NA	NA	NA	NA	NA	NA	NA	NA	NA	NA	NA	NA	NA	NA	NA	NA	NA	NA	NA	NA	NA	NA	NA	NA	NA	NA	NA
otu1367	0	Ascomycota	0	5	5	1	NA	NA	NA	NA	NA	NA	NA	NA	NA	NA	NA	NA	NA	NA	NA	NA	NA	NA	NA	NA	NA	NA	NA	NA	NA	NA	NA	NA
otu1368	0	Unknown	0	5	5	4	NA	NA	NA	NA	NA	NA	NA	NA	NA	NA	NA	NA	NA	NA	NA	NA	NA	NA	NA	NA	NA	NA	NA	NA	NA	NA	NA	NA
otu137	0	Ascomycota	0	219	219	3	NA	NA	NA	NA	NA	NA	-0.836963104913885	-1.11874381755521	0.484919034472888	-1.24284378124795	NA	NA	NA	NA	NA	NA	NA	NA	NA	NA	0.164689647322112	0.4028440361641	0.12135757480493	0.913021910201766	NA	NA	NA	NA
otu1370	0	Ascomycota	0	5	5	1	NA	NA	NA	NA	NA	NA	NA	NA	NA	NA	NA	NA	NA	NA	NA	NA	NA	NA	NA	NA	NA	NA	NA	NA	NA	NA	NA	NA
otu1371	0	Unknown	0	5	5	1	NA	NA	NA	NA	NA	NA	NA	NA	NA	NA	NA	NA	NA	NA	NA	NA	NA	NA	NA	NA	NA	NA	NA	NA	NA	NA	NA	NA
otu1372	0	Ascomycota	0	5	5	2	NA	NA	NA	NA	NA	NA	NA	NA	NA	NA	NA	NA	NA	NA	NA	NA	NA	NA	NA	NA	NA	NA	NA	NA	NA	NA	NA	NA
otu1373	0	Ascomycota	5	0	5	5	NA	NA	NA	NA	NA	NA	NA	NA	NA	NA	NA	NA	NA	NA	NA	NA	NA	NA	NA	NA	NA	NA	NA	NA	NA	NA	NA	NA
otu1375	0	Basidiomycota	0	5	5	3	NA	NA	NA	NA	NA	NA	NA	NA	NA	NA	NA	NA	NA	NA	NA	NA	NA	NA	NA	NA	NA	NA	NA	NA	NA	NA	NA	NA
otu1376	0	Basidiomycota	0	5	5	3	NA	NA	NA	NA	NA	NA	NA	NA	NA	NA	NA	NA	NA	NA	NA	NA	NA	NA	NA	NA	NA	NA	NA	NA	NA	NA	NA	NA
otu1377	0	Basidiomycota	0	5	5	2	NA	NA	NA	NA	NA	NA	NA	NA	NA	NA	NA	NA	NA	NA	NA	NA	NA	NA	NA	NA	NA	NA	NA	NA	NA	NA	NA	NA
otu1378	0	Unknown	0	5	5	3	NA	NA	NA	NA	NA	NA	NA	NA	NA	NA	NA	NA	NA	NA	NA	NA	NA	NA	NA	NA	NA	NA	NA	NA	NA	NA	NA	NA
otu1379	0	Ascomycota	0	5	5	4	NA	NA	NA	NA	NA	NA	NA	NA	NA	NA	NA	NA	NA	NA	NA	NA	NA	NA	NA	NA	NA	NA	NA	NA	NA	NA	NA	NA
otu138	0	Zygomycota	0	71	71	5	NA	NA	NA	NA	NA	NA	-0.355062073133597	-1.12398053957623	NA	NA	NA	NA	NA	NA	NA	NA	NA	NA	NA	NA	0.039518547841824	0.542165605103356	NA	NA	NA	NA	NA	NA
otu1380	0	Ascomycota	5	0	5	2	NA	NA	NA	NA	NA	NA	NA	NA	NA	NA	NA	NA	NA	NA	NA	NA	NA	NA	NA	NA	NA	NA	NA	NA	NA	NA	NA	NA
otu1381	0	Ascomycota	5	0	5	3	-0.804366718101372	1.17081876721512	-0.791263621706609	0.882506196697504	NA	NA	NA	NA	NA	NA	NA	NA	NA	NA	0.106563263551492	0.323686370056273	0.145726068535611	0.267558538187781	NA	NA	NA	NA	NA	NA	NA	NA	NA	NA
otu1382	0	Ascomycota	0	5	5	3	NA	NA	NA	NA	NA	NA	NA	NA	NA	NA	NA	NA	NA	NA	NA	NA	NA	NA	NA	NA	NA	NA	NA	NA	NA	NA	NA	NA
otu1383	0	Basidiomycota	0	2	2	1	NA	NA	NA	NA	NA	NA	NA	NA	NA	NA	NA	NA	NA	NA	NA	NA	NA	NA	NA	NA	NA	NA	NA	NA	NA	NA	NA	NA
otu1384	0	Ascomycota	0	5	5	2	NA	NA	NA	NA	NA	NA	NA	NA	NA	NA	NA	NA	NA	NA	NA	NA	NA	NA	NA	NA	NA	NA	NA	NA	NA	NA	NA	NA
otu1385	0	Basidiomycota	0	5	5	3	NA	NA	NA	NA	NA	NA	NA	NA	NA	NA	NA	NA	NA	NA	NA	NA	NA	NA	NA	NA	NA	NA	NA	NA	NA	NA	NA	NA
otu1386	0	Zygomycota	0	5	5	2	NA	NA	NA	NA	NA	NA	NA	NA	NA	NA	NA	NA	NA	NA	NA	NA	NA	NA	NA	NA	NA	NA	NA	NA	NA	NA	NA	NA
otu1388	0	Basidiomycota	0	5	5	4	NA	NA	NA	NA	NA	NA	NA	NA	NA	NA	NA	NA	NA	NA	NA	NA	NA	NA	NA	NA	NA	NA	NA	NA	NA	NA	NA	NA
otu1389	0	Ascomycota	0	5	5	3	NA	NA	NA	NA	NA	NA	NA	NA	NA	NA	NA	NA	NA	NA	NA	NA	NA	NA	NA	NA	NA	NA	NA	NA	NA	NA	NA	NA
otu139	0	Basidiomycota	0	220	220	15	NA	NA	NA	NA	NA	NA	-0.339135728236805	-0.391775769929242	NA	NA	-0.452187108956787	-0.0541059542152189	NA	NA	NA	NA	NA	NA	NA	NA	0.0811188934147222	0.148208134974332	NA	NA	0.306268647572048	0.00733752153503638	NA	NA
otu1390	0	Ascomycota	0	5	5	1	NA	NA	NA	NA	NA	NA	NA	NA	NA	NA	NA	NA	NA	NA	NA	NA	NA	NA	NA	NA	NA	NA	NA	NA	NA	NA	NA	NA
otu1391	0	Basidiomycota	0	2	2	2	NA	NA	NA	NA	NA	NA	NA	NA	NA	NA	NA	NA	NA	NA	NA	NA	NA	NA	NA	NA	NA	NA	NA	NA	NA	NA	NA	NA
otu1392	0	Basidiomycota	0	5	5	3	NA	NA	NA	NA	NA	NA	NA	NA	NA	NA	NA	NA	NA	NA	NA	NA	NA	NA	NA	NA	NA	NA	NA	NA	NA	NA	NA	NA
otu1393	0	Ascomycota	5	0	5	3	NA	NA	NA	NA	NA	NA	NA	NA	NA	NA	NA	NA	NA	NA	NA	NA	NA	NA	NA	NA	NA	NA	NA	NA	NA	NA	NA	NA
otu1394	0	Ascomycota	0	5	5	2	NA	NA	NA	NA	NA	NA	NA	NA	NA	NA	NA	NA	NA	NA	NA	NA	NA	NA	NA	NA	NA	NA	NA	NA	NA	NA	NA	NA
otu1395	0	Basidiomycota	5	0	5	2	NA	NA	NA	NA	NA	NA	NA	NA	NA	NA	NA	NA	NA	NA	NA	NA	NA	NA	NA	NA	NA	NA	NA	NA	NA	NA	NA	NA
otu1397	0	Unknown	0	5	5	4	NA	NA	NA	NA	NA	NA	1.05003707111245	0.324968227105083	NA	NA	NA	NA	NA	NA	NA	NA	NA	NA	NA	NA	0.259216675107074	0.0339904914702971	NA	NA	NA	NA	NA	NA
otu1399	0	Ascomycota	0	5	5	3	NA	NA	NA	NA	NA	NA	NA	NA	NA	NA	NA	NA	NA	NA	NA	NA	NA	NA	NA	NA	NA	NA	NA	NA	NA	NA	NA	NA
otu14	0	Basidiomycota	2218	1	2219	30	0.090726159216073	0.0471215504389272	NA	NA	0.066907351107028	-0.153986665930575	NA	NA	NA	NA	NA	NA	NA	NA	0.0126532228101543	0.00489351565185587	NA	NA	0.030445307849378	0.249287111868189	NA	NA	NA	NA	NA	NA	NA	NA
otu140	0	Zygomycota	0	15	15	4	NA	NA	NA	NA	NA	NA	NA	NA	NA	NA	NA	NA	NA	NA	NA	NA	NA	NA	NA	NA	NA	NA	NA	NA	NA	NA	NA	NA
otu1401	0	Unknown	5	0	5	3	NA	NA	NA	NA	NA	NA	NA	NA	NA	NA	NA	NA	NA	NA	NA	NA	NA	NA	NA	NA	NA	NA	NA	NA	NA	NA	NA	NA
otu1403	0	Unknown	0	4	4	3	NA	NA	NA	NA	NA	NA	NA	NA	NA	NA	NA	NA	NA	NA	NA	NA	NA	NA	NA	NA	NA	NA	NA	NA	NA	NA	NA	NA
otu1404	0	Ascomycota	5	0	5	3	NA	NA	NA	NA	NA	NA	NA	NA	NA	NA	NA	NA	NA	NA	NA	NA	NA	NA	NA	NA	NA	NA	NA	NA	NA	NA	NA	NA
otu1405	0	Basidiomycota	0	5	5	3	NA	NA	NA	NA	NA	NA	NA	NA	NA	NA	NA	NA	NA	NA	NA	NA	NA	NA	NA	NA	NA	NA	NA	NA	NA	NA	NA	NA
otu1406	0	Basidiomycota	0	5	5	1	NA	NA	NA	NA	NA	NA	NA	NA	NA	NA	NA	NA	NA	NA	NA	NA	NA	NA	NA	NA	NA	NA	NA	NA	NA	NA	NA	NA
otu1407	0	Ascomycota	0	5	5	1	NA	NA	NA	NA	NA	NA	NA	NA	NA	NA	NA	NA	NA	NA	NA	NA	NA	NA	NA	NA	NA	NA	NA	NA	NA	NA	NA	NA
otu141	0	Basidiomycota	217	0	217	20	-0.67145491695528	0.699302791512751	NA	NA	-0.471673684147732	-1.0585418728875	NA	NA	NA	NA	NA	NA	NA	NA	0.44553753156275	0.692830241574588	NA	NA	0.972681070450041	7.57293366016904	NA	NA	NA	NA	NA	NA	NA	NA
otu1410	0	Ascomycota	0	5	5	1	NA	NA	NA	NA	NA	NA	NA	NA	NA	NA	NA	NA	NA	NA	NA	NA	NA	NA	NA	NA	NA	NA	NA	NA	NA	NA	NA	NA
otu1412	0	Unknown	0	5	5	2	NA	NA	NA	NA	NA	NA	NA	NA	NA	NA	NA	NA	NA	NA	NA	NA	NA	NA	NA	NA	NA	NA	NA	NA	NA	NA	NA	NA
otu1416	0	Ascomycota	5	0	5	4	-0.899959580918445	0.24388098706584	-0.906756067561476	0.242615917301087	NA	NA	NA	NA	NA	NA	NA	NA	NA	NA	0.13339677699518	0.0140443275605162	0.191370851872955	0.020221895782412	NA	NA	NA	NA	NA	NA	NA	NA	NA	NA
otu1418	0	Basidiomycota	0	5	5	5	NA	NA	NA	NA	NA	NA	NA	NA	NA	NA	NA	NA	NA	NA	NA	NA	NA	NA	NA	NA	NA	NA	NA	NA	NA	NA	NA	NA
otu1419	0	Ascomycota	5	0	5	2	NA	NA	NA	NA	NA	NA	NA	NA	NA	NA	NA	NA	NA	NA	NA	NA	NA	NA	NA	NA	NA	NA	NA	NA	NA	NA	NA	NA
otu142	0	Ascomycota	215	0	215	23	0.0843557854333818	0.0796777232966939	0.0996277144601429	-0.00135216887245474	NA	NA	NA	NA	NA	NA	NA	NA	NA	NA	0.00742269166069771	0.00949404400575071	0.0146314554864054	3.97811653993467e-06	NA	NA	NA	NA	NA	NA	NA	NA	NA	NA
otu1421	0	Ascomycota	0	5	5	2	NA	NA	NA	NA	NA	NA	NA	NA	NA	NA	NA	NA	NA	NA	NA	NA	NA	NA	NA	NA	NA	NA	NA	NA	NA	NA	NA	NA
otu1422	0	Ascomycota	5	0	5	3	NA	NA	NA	NA	NA	NA	NA	NA	NA	NA	NA	NA	NA	NA	NA	NA	NA	NA	NA	NA	NA	NA	NA	NA	NA	NA	NA	NA
otu1427	0	Basidiomycota	0	3	3	2	NA	NA	NA	NA	NA	NA	NA	NA	NA	NA	NA	NA	NA	NA	NA	NA	NA	NA	NA	NA	NA	NA	NA	NA	NA	NA	NA	NA
otu1429	0	Ascomycota	5	0	5	3	-0.87920769311976	0.284040925970226	-0.9304877433963	0.325348288089599	NA	NA	NA	NA	NA	NA	NA	NA	NA	NA	0.127315794975563	0.019050522933603	0.201519075992905	0.0363647276423354	NA	NA	NA	NA	NA	NA	NA	NA	NA	NA
otu143	0	Ascomycota	0	208	208	6	NA	NA	NA	NA	NA	NA	-0.25111788813535	1.94752867296273	0.937958971191338	1.57222543779768	NA	NA	NA	NA	NA	NA	NA	NA	NA	NA	0.0296509742922233	2.4415934905365	0.908084168608857	2.92218525751236	NA	NA	NA	NA
otu1431	0	Ascomycota	0	3	3	2	NA	NA	NA	NA	NA	NA	NA	NA	NA	NA	NA	NA	NA	NA	NA	NA	NA	NA	NA	NA	NA	NA	NA	NA	NA	NA	NA	NA
otu1432	0	Ascomycota	4	0	4	1	NA	NA	NA	NA	NA	NA	NA	NA	NA	NA	NA	NA	NA	NA	NA	NA	NA	NA	NA	NA	NA	NA	NA	NA	NA	NA	NA	NA
otu1433	0	Basidiomycota	4	0	4	1	NA	NA	NA	NA	NA	NA	NA	NA	NA	NA	NA	NA	NA	NA	NA	NA	NA	NA	NA	NA	NA	NA	NA	NA	NA	NA	NA	NA
otu1434	0	Ascomycota	0	4	4	4	NA	NA	NA	NA	NA	NA	NA	NA	NA	NA	NA	NA	NA	NA	NA	NA	NA	NA	NA	NA	NA	NA	NA	NA	NA	NA	NA	NA
otu1435	0	Zygomycota	0	4	4	3	NA	NA	NA	NA	NA	NA	NA	NA	NA	NA	NA	NA	NA	NA	NA	NA	NA	NA	NA	NA	NA	NA	NA	NA	NA	NA	NA	NA
otu1436	0	Ascomycota	0	4	4	1	NA	NA	NA	NA	NA	NA	NA	NA	NA	NA	NA	NA	NA	NA	NA	NA	NA	NA	NA	NA	NA	NA	NA	NA	NA	NA	NA	NA
otu1437	0	Ascomycota	0	4	4	2	NA	NA	NA	NA	NA	NA	NA	NA	NA	NA	NA	NA	NA	NA	NA	NA	NA	NA	NA	NA	NA	NA	NA	NA	NA	NA	NA	NA
otu1438	0	Basidiomycota	4	0	4	2	NA	NA	NA	NA	NA	NA	NA	NA	NA	NA	NA	NA	NA	NA	NA	NA	NA	NA	NA	NA	NA	NA	NA	NA	NA	NA	NA	NA
otu1439	0	Ascomycota	4	0	4	3	NA	NA	NA	NA	NA	NA	NA	NA	NA	NA	NA	NA	NA	NA	NA	NA	NA	NA	NA	NA	NA	NA	NA	NA	NA	NA	NA	NA
otu144	0	Ascomycota	213	0	213	26	-0.516173315578618	0.178701732089364	-0.498655947379134	0.060870624394039	NA	NA	NA	NA	NA	NA	NA	NA	NA	NA	0.35105924343654	0.0603243391439544	0.463006238526225	0.0101833058481857	NA	NA	NA	NA	NA	NA	NA	NA	NA	NA
otu1440	0	Basidiomycota	4	0	4	1	NA	NA	NA	NA	NA	NA	NA	NA	NA	NA	NA	NA	NA	NA	NA	NA	NA	NA	NA	NA	NA	NA	NA	NA	NA	NA	NA	NA
otu1441	0	Ascomycota	4	0	4	1	NA	NA	NA	NA	NA	NA	NA	NA	NA	NA	NA	NA	NA	NA	NA	NA	NA	NA	NA	NA	NA	NA	NA	NA	NA	NA	NA	NA
otu1442	0	Ascomycota	4	0	4	2	NA	NA	NA	NA	NA	NA	NA	NA	NA	NA	NA	NA	NA	NA	NA	NA	NA	NA	NA	NA	NA	NA	NA	NA	NA	NA	NA	NA
otu1443	0	Unknown	4	0	4	3	NA	NA	NA	NA	NA	NA	NA	NA	NA	NA	NA	NA	NA	NA	NA	NA	NA	NA	NA	NA	NA	NA	NA	NA	NA	NA	NA	NA
otu1444	0	Ascomycota	4	0	4	3	NA	NA	NA	NA	NA	NA	NA	NA	NA	NA	NA	NA	NA	NA	NA	NA	NA	NA	NA	NA	NA	NA	NA	NA	NA	NA	NA	NA
otu1445	0	Ascomycota	4	0	4	3	NA	NA	NA	NA	NA	NA	NA	NA	NA	NA	NA	NA	NA	NA	NA	NA	NA	NA	NA	NA	NA	NA	NA	NA	NA	NA	NA	NA
otu1446	0	Unknown	4	0	4	1	NA	NA	NA	NA	NA	NA	NA	NA	NA	NA	NA	NA	NA	NA	NA	NA	NA	NA	NA	NA	NA	NA	NA	NA	NA	NA	NA	NA
otu1447	0	Basidiomycota	4	0	4	2	NA	NA	NA	NA	NA	NA	NA	NA	NA	NA	NA	NA	NA	NA	NA	NA	NA	NA	NA	NA	NA	NA	NA	NA	NA	NA	NA	NA
otu1448	0	Ascomycota	4	0	4	2	NA	NA	NA	NA	NA	NA	NA	NA	NA	NA	NA	NA	NA	NA	NA	NA	NA	NA	NA	NA	NA	NA	NA	NA	NA	NA	NA	NA
otu1449	0	Unknown	4	0	4	2	NA	NA	NA	NA	NA	NA	NA	NA	NA	NA	NA	NA	NA	NA	NA	NA	NA	NA	NA	NA	NA	NA	NA	NA	NA	NA	NA	NA
otu145	0	Zygomycota	0	80	80	14	NA	NA	NA	NA	NA	NA	-1.00948592118852	-0.664887857344839	NA	NA	NA	NA	NA	NA	NA	NA	NA	NA	NA	NA	0.638885360896189	0.379438310145129	NA	NA	NA	NA	NA	NA
otu1450	0	Basidiomycota	4	0	4	2	NA	NA	NA	NA	NA	NA	NA	NA	NA	NA	NA	NA	NA	NA	NA	NA	NA	NA	NA	NA	NA	NA	NA	NA	NA	NA	NA	NA
otu1451	0	Unknown	4	0	4	2	NA	NA	NA	NA	NA	NA	NA	NA	NA	NA	NA	NA	NA	NA	NA	NA	NA	NA	NA	NA	NA	NA	NA	NA	NA	NA	NA	NA
otu1452	0	Ascomycota	4	0	4	3	NA	NA	NA	NA	NA	NA	NA	NA	NA	NA	NA	NA	NA	NA	NA	NA	NA	NA	NA	NA	NA	NA	NA	NA	NA	NA	NA	NA
otu1453	0	Basidiomycota	4	0	4	2	NA	NA	NA	NA	NA	NA	NA	NA	NA	NA	NA	NA	NA	NA	NA	NA	NA	NA	NA	NA	NA	NA	NA	NA	NA	NA	NA	NA
otu1454	0	Basidiomycota	4	0	4	1	NA	NA	NA	NA	NA	NA	NA	NA	NA	NA	NA	NA	NA	NA	NA	NA	NA	NA	NA	NA	NA	NA	NA	NA	NA	NA	NA	NA
otu1455	0	Ascomycota	4	0	4	3	NA	NA	NA	NA	NA	NA	NA	NA	NA	NA	NA	NA	NA	NA	NA	NA	NA	NA	NA	NA	NA	NA	NA	NA	NA	NA	NA	NA
otu1456	0	Ascomycota	4	0	4	1	NA	NA	NA	NA	NA	NA	NA	NA	NA	NA	NA	NA	NA	NA	NA	NA	NA	NA	NA	NA	NA	NA	NA	NA	NA	NA	NA	NA
otu1457	0	Ascomycota	0	4	4	1	NA	NA	NA	NA	NA	NA	NA	NA	NA	NA	NA	NA	NA	NA	NA	NA	NA	NA	NA	NA	NA	NA	NA	NA	NA	NA	NA	NA
otu1458	0	Basidiomycota	4	0	4	1	NA	NA	NA	NA	NA	NA	NA	NA	NA	NA	NA	NA	NA	NA	NA	NA	NA	NA	NA	NA	NA	NA	NA	NA	NA	NA	NA	NA
otu1459	0	Unknown	4	0	4	2	NA	NA	NA	NA	NA	NA	NA	NA	NA	NA	NA	NA	NA	NA	NA	NA	NA	NA	NA	NA	NA	NA	NA	NA	NA	NA	NA	NA
otu146	0	Unknown	211	0	211	18	-0.283242065105927	-0.567188293051335	NA	NA	NA	NA	NA	NA	NA	NA	NA	NA	NA	NA	0.0616625687047905	0.354491935343242	NA	NA	NA	NA	NA	NA	NA	NA	NA	NA	NA	NA
otu1460	0	Ascomycota	4	0	4	2	NA	NA	NA	NA	NA	NA	NA	NA	NA	NA	NA	NA	NA	NA	NA	NA	NA	NA	NA	NA	NA	NA	NA	NA	NA	NA	NA	NA
otu1461	0	Unknown	4	0	4	2	NA	NA	NA	NA	NA	NA	NA	NA	NA	NA	NA	NA	NA	NA	NA	NA	NA	NA	NA	NA	NA	NA	NA	NA	NA	NA	NA	NA
otu1462	0	Unknown	4	0	4	4	NA	NA	NA	NA	NA	NA	NA	NA	NA	NA	NA	NA	NA	NA	NA	NA	NA	NA	NA	NA	NA	NA	NA	NA	NA	NA	NA	NA
otu1464	0	Ascomycota	0	4	4	4	NA	NA	NA	NA	NA	NA	NA	NA	NA	NA	NA	NA	NA	NA	NA	NA	NA	NA	NA	NA	NA	NA	NA	NA	NA	NA	NA	NA
otu1465	0	Unknown	4	0	4	3	NA	NA	NA	NA	NA	NA	NA	NA	NA	NA	NA	NA	NA	NA	NA	NA	NA	NA	NA	NA	NA	NA	NA	NA	NA	NA	NA	NA
otu1466	0	Ascomycota	4	0	4	3	NA	NA	NA	NA	NA	NA	NA	NA	NA	NA	NA	NA	NA	NA	NA	NA	NA	NA	NA	NA	NA	NA	NA	NA	NA	NA	NA	NA
otu1467	0	Unknown	4	0	4	3	NA	NA	NA	NA	NA	NA	NA	NA	NA	NA	NA	NA	NA	NA	NA	NA	NA	NA	NA	NA	NA	NA	NA	NA	NA	NA	NA	NA
otu1468	0	Basidiomycota	4	0	4	2	NA	NA	NA	NA	NA	NA	NA	NA	NA	NA	NA	NA	NA	NA	NA	NA	NA	NA	NA	NA	NA	NA	NA	NA	NA	NA	NA	NA
otu1469	0	Ascomycota	0	4	4	1	NA	NA	NA	NA	NA	NA	NA	NA	NA	NA	NA	NA	NA	NA	NA	NA	NA	NA	NA	NA	NA	NA	NA	NA	NA	NA	NA	NA
otu147	0	Basidiomycota	0	200	200	18	NA	NA	NA	NA	NA	NA	0.603929726778579	0.164185119654616	NA	NA	0.611510080565824	-0.0591777404946325	NA	NA	NA	NA	NA	NA	NA	NA	0.371576794335785	0.0375980505242971	NA	NA	0.809047966189845	0.012678762553095	NA	NA
otu1470	0	Basidiomycota	4	0	4	1	NA	NA	NA	NA	NA	NA	NA	NA	NA	NA	NA	NA	NA	NA	NA	NA	NA	NA	NA	NA	NA	NA	NA	NA	NA	NA	NA	NA
otu1471	0	Ascomycota	4	0	4	2	NA	NA	NA	NA	NA	NA	NA	NA	NA	NA	NA	NA	NA	NA	NA	NA	NA	NA	NA	NA	NA	NA	NA	NA	NA	NA	NA	NA
otu1472	0	Ascomycota	4	0	4	3	NA	NA	NA	NA	NA	NA	NA	NA	NA	NA	NA	NA	NA	NA	NA	NA	NA	NA	NA	NA	NA	NA	NA	NA	NA	NA	NA	NA
otu1473	0	Ascomycota	4	0	4	2	NA	NA	NA	NA	NA	NA	NA	NA	NA	NA	NA	NA	NA	NA	NA	NA	NA	NA	NA	NA	NA	NA	NA	NA	NA	NA	NA	NA
otu1474	0	Ascomycota	4	0	4	4	NA	NA	NA	NA	NA	NA	NA	NA	NA	NA	NA	NA	NA	NA	NA	NA	NA	NA	NA	NA	NA	NA	NA	NA	NA	NA	NA	NA
otu1475	0	Ascomycota	4	0	4	3	NA	NA	NA	NA	NA	NA	NA	NA	NA	NA	NA	NA	NA	NA	NA	NA	NA	NA	NA	NA	NA	NA	NA	NA	NA	NA	NA	NA
otu1476	0	Basidiomycota	4	0	4	4	NA	NA	NA	NA	NA	NA	NA	NA	NA	NA	NA	NA	NA	NA	NA	NA	NA	NA	NA	NA	NA	NA	NA	NA	NA	NA	NA	NA
otu1477	0	Ascomycota	4	0	4	2	NA	NA	NA	NA	NA	NA	NA	NA	NA	NA	NA	NA	NA	NA	NA	NA	NA	NA	NA	NA	NA	NA	NA	NA	NA	NA	NA	NA
otu1478	0	Ascomycota	4	0	4	3	NA	NA	NA	NA	NA	NA	NA	NA	NA	NA	NA	NA	NA	NA	NA	NA	NA	NA	NA	NA	NA	NA	NA	NA	NA	NA	NA	NA
otu1479	0	Unknown	4	0	4	1	NA	NA	NA	NA	NA	NA	NA	NA	NA	NA	NA	NA	NA	NA	NA	NA	NA	NA	NA	NA	NA	NA	NA	NA	NA	NA	NA	NA
otu148	0	Ascomycota	0	210	210	18	NA	NA	NA	NA	NA	NA	-0.0323496572673998	-0.470277997063417	-0.169061294608286	-0.527671602163293	NA	NA	NA	NA	NA	NA	NA	NA	NA	NA	0.00114815314708088	0.332193968286048	0.0688372618565618	0.76803734546787	NA	NA	NA	NA
otu1480	0	Ascomycota	4	0	4	3	NA	NA	NA	NA	NA	NA	NA	NA	NA	NA	NA	NA	NA	NA	NA	NA	NA	NA	NA	NA	NA	NA	NA	NA	NA	NA	NA	NA
otu1482	0	Unknown	4	0	4	2	NA	NA	NA	NA	NA	NA	NA	NA	NA	NA	NA	NA	NA	NA	NA	NA	NA	NA	NA	NA	NA	NA	NA	NA	NA	NA	NA	NA
otu1483	0	Unknown	4	0	4	2	NA	NA	NA	NA	NA	NA	NA	NA	NA	NA	NA	NA	NA	NA	NA	NA	NA	NA	NA	NA	NA	NA	NA	NA	NA	NA	NA	NA
otu1484	0	Ascomycota	4	0	4	2	NA	NA	NA	NA	NA	NA	NA	NA	NA	NA	NA	NA	NA	NA	NA	NA	NA	NA	NA	NA	NA	NA	NA	NA	NA	NA	NA	NA
otu1485	0	Ascomycota	0	4	4	2	NA	NA	NA	NA	NA	NA	NA	NA	NA	NA	NA	NA	NA	NA	NA	NA	NA	NA	NA	NA	NA	NA	NA	NA	NA	NA	NA	NA
otu1486	0	Basidiomycota	0	4	4	1	NA	NA	NA	NA	NA	NA	NA	NA	NA	NA	NA	NA	NA	NA	NA	NA	NA	NA	NA	NA	NA	NA	NA	NA	NA	NA	NA	NA
otu1487	0	Ascomycota	0	4	4	3	NA	NA	NA	NA	NA	NA	NA	NA	NA	NA	NA	NA	NA	NA	NA	NA	NA	NA	NA	NA	NA	NA	NA	NA	NA	NA	NA	NA
otu1488	0	Unknown	4	0	4	3	NA	NA	NA	NA	NA	NA	NA	NA	NA	NA	NA	NA	NA	NA	NA	NA	NA	NA	NA	NA	NA	NA	NA	NA	NA	NA	NA	NA
otu149	0	Zygomycota	0	113	113	9	NA	NA	NA	NA	NA	NA	-0.226814293491569	-0.911448479581946	NA	NA	NA	NA	NA	NA	NA	NA	NA	NA	NA	NA	0.0241893671799037	0.534773511100705	NA	NA	NA	NA	NA	NA
otu1490	0	Unknown	0	4	4	1	NA	NA	NA	NA	NA	NA	NA	NA	NA	NA	NA	NA	NA	NA	NA	NA	NA	NA	NA	NA	NA	NA	NA	NA	NA	NA	NA	NA
otu1491	0	Ascomycota	4	0	4	3	NA	NA	NA	NA	NA	NA	NA	NA	NA	NA	NA	NA	NA	NA	NA	NA	NA	NA	NA	NA	NA	NA	NA	NA	NA	NA	NA	NA
otu1493	0	Ascomycota	4	0	4	3	NA	NA	NA	NA	NA	NA	NA	NA	NA	NA	NA	NA	NA	NA	NA	NA	NA	NA	NA	NA	NA	NA	NA	NA	NA	NA	NA	NA
otu1494	0	Ascomycota	4	0	4	3	NA	NA	NA	NA	NA	NA	NA	NA	NA	NA	NA	NA	NA	NA	NA	NA	NA	NA	NA	NA	NA	NA	NA	NA	NA	NA	NA	NA
otu1495	0	Ascomycota	4	0	4	2	NA	NA	NA	NA	NA	NA	NA	NA	NA	NA	NA	NA	NA	NA	NA	NA	NA	NA	NA	NA	NA	NA	NA	NA	NA	NA	NA	NA
otu1497	0	Unknown	4	0	4	3	NA	NA	NA	NA	NA	NA	NA	NA	NA	NA	NA	NA	NA	NA	NA	NA	NA	NA	NA	NA	NA	NA	NA	NA	NA	NA	NA	NA
otu1498	0	Ascomycota	0	4	4	3	NA	NA	NA	NA	NA	NA	NA	NA	NA	NA	NA	NA	NA	NA	NA	NA	NA	NA	NA	NA	NA	NA	NA	NA	NA	NA	NA	NA
otu1499	0	Ascomycota	4	0	4	2	NA	NA	NA	NA	NA	NA	NA	NA	NA	NA	NA	NA	NA	NA	NA	NA	NA	NA	NA	NA	NA	NA	NA	NA	NA	NA	NA	NA
otu15	0	Ascomycota	2191	0	2191	29	-0.349641828534589	0.027211647187764	-0.3054720103041	-0.0712342392035083	NA	NA	NA	NA	NA	NA	NA	NA	NA	NA	0.181212687875275	0.00157361046222091	0.19547004135761	0.0156892931390162	NA	NA	NA	NA	NA	NA	NA	NA	NA	NA
otu150	0	Basidiomycota	0	207	207	13	NA	NA	NA	NA	NA	NA	-0.861729529472411	-0.542641811900231	NA	NA	-0.934932947611315	0.493688465761194	NA	NA	NA	NA	NA	NA	NA	NA	0.523741367174922	0.2843304713829	NA	NA	1.30926366687785	0.610893112906478	NA	NA
otu1500	0	Ascomycota	0	4	4	3	NA	NA	NA	NA	NA	NA	NA	NA	NA	NA	NA	NA	NA	NA	NA	NA	NA	NA	NA	NA	NA	NA	NA	NA	NA	NA	NA	NA
otu1502	0	Ascomycota	4	0	4	3	NA	NA	NA	NA	NA	NA	NA	NA	NA	NA	NA	NA	NA	NA	NA	NA	NA	NA	NA	NA	NA	NA	NA	NA	NA	NA	NA	NA
otu1504	0	Ascomycota	0	4	4	3	NA	NA	NA	NA	NA	NA	NA	NA	NA	NA	NA	NA	NA	NA	NA	NA	NA	NA	NA	NA	NA	NA	NA	NA	NA	NA	NA	NA
otu1505	0	Ascomycota	0	4	4	3	NA	NA	NA	NA	NA	NA	NA	NA	NA	NA	NA	NA	NA	NA	NA	NA	NA	NA	NA	NA	NA	NA	NA	NA	NA	NA	NA	NA
otu1506	0	Unknown	4	0	4	3	NA	NA	NA	NA	NA	NA	NA	NA	NA	NA	NA	NA	NA	NA	NA	NA	NA	NA	NA	NA	NA	NA	NA	NA	NA	NA	NA	NA
otu1508	0	Ascomycota	0	4	4	1	NA	NA	NA	NA	NA	NA	NA	NA	NA	NA	NA	NA	NA	NA	NA	NA	NA	NA	NA	NA	NA	NA	NA	NA	NA	NA	NA	NA
otu1509	0	Ascomycota	4	0	4	1	NA	NA	NA	NA	NA	NA	NA	NA	NA	NA	NA	NA	NA	NA	NA	NA	NA	NA	NA	NA	NA	NA	NA	NA	NA	NA	NA	NA
otu151	0	Basidiomycota	0	29	29	12	NA	NA	NA	NA	NA	NA	0.575346918720961	-0.125565252787576	NA	NA	0.471271685029743	0.801793790876231	NA	NA	NA	NA	NA	NA	NA	NA	0.0778239473379376	0.00507474930272018	NA	NA	0.110888785281892	0.537110188045357	NA	NA
otu1511	0	Ascomycota	4	0	4	4	NA	NA	NA	NA	NA	NA	NA	NA	NA	NA	NA	NA	NA	NA	NA	NA	NA	NA	NA	NA	NA	NA	NA	NA	NA	NA	NA	NA
otu1512	0	Ascomycota	0	3	3	1	NA	NA	NA	NA	NA	NA	NA	NA	NA	NA	NA	NA	NA	NA	NA	NA	NA	NA	NA	NA	NA	NA	NA	NA	NA	NA	NA	NA
otu1513	0	Ascomycota	0	4	4	2	NA	NA	NA	NA	NA	NA	NA	NA	NA	NA	NA	NA	NA	NA	NA	NA	NA	NA	NA	NA	NA	NA	NA	NA	NA	NA	NA	NA
otu1514	0	Basidiomycota	0	4	4	2	NA	NA	NA	NA	NA	NA	NA	NA	NA	NA	NA	NA	NA	NA	NA	NA	NA	NA	NA	NA	NA	NA	NA	NA	NA	NA	NA	NA
otu1516	0	Ascomycota	4	0	4	4	-0.828137208618353	0.829759714962967	-0.823041687216919	0.74023438015607	NA	NA	NA	NA	NA	NA	NA	NA	NA	NA	0.150606133831924	0.216764665718676	0.210221558646803	0.250992374979415	NA	NA	NA	NA	NA	NA	NA	NA	NA	NA
otu1517	0	Unknown	0	4	4	4	NA	NA	NA	NA	NA	NA	NA	NA	NA	NA	NA	NA	NA	NA	NA	NA	NA	NA	NA	NA	NA	NA	NA	NA	NA	NA	NA	NA
otu1518	0	Unknown	4	0	4	2	NA	NA	NA	NA	NA	NA	NA	NA	NA	NA	NA	NA	NA	NA	NA	NA	NA	NA	NA	NA	NA	NA	NA	NA	NA	NA	NA	NA
otu1519	0	Unknown	4	0	4	3	NA	NA	NA	NA	NA	NA	NA	NA	NA	NA	NA	NA	NA	NA	NA	NA	NA	NA	NA	NA	NA	NA	NA	NA	NA	NA	NA	NA
otu1521	0	Ascomycota	0	4	4	2	NA	NA	NA	NA	NA	NA	NA	NA	NA	NA	NA	NA	NA	NA	NA	NA	NA	NA	NA	NA	NA	NA	NA	NA	NA	NA	NA	NA
otu1522	0	Ascomycota	0	2	2	2	NA	NA	NA	NA	NA	NA	NA	NA	NA	NA	NA	NA	NA	NA	NA	NA	NA	NA	NA	NA	NA	NA	NA	NA	NA	NA	NA	NA
otu1523	0	Ascomycota	0	4	4	3	NA	NA	NA	NA	NA	NA	NA	NA	NA	NA	NA	NA	NA	NA	NA	NA	NA	NA	NA	NA	NA	NA	NA	NA	NA	NA	NA	NA
otu1524	0	Ascomycota	0	3	3	2	NA	NA	NA	NA	NA	NA	NA	NA	NA	NA	NA	NA	NA	NA	NA	NA	NA	NA	NA	NA	NA	NA	NA	NA	NA	NA	NA	NA
otu1525	0	Basidiomycota	4	0	4	2	NA	NA	NA	NA	NA	NA	NA	NA	NA	NA	NA	NA	NA	NA	NA	NA	NA	NA	NA	NA	NA	NA	NA	NA	NA	NA	NA	NA
otu1526	0	Ascomycota	0	4	4	4	NA	NA	NA	NA	NA	NA	NA	NA	NA	NA	NA	NA	NA	NA	NA	NA	NA	NA	NA	NA	NA	NA	NA	NA	NA	NA	NA	NA
otu1527	0	Unknown	4	0	4	3	NA	NA	NA	NA	NA	NA	NA	NA	NA	NA	NA	NA	NA	NA	NA	NA	NA	NA	NA	NA	NA	NA	NA	NA	NA	NA	NA	NA
otu1528	0	Ascomycota	4	0	4	2	NA	NA	NA	NA	NA	NA	NA	NA	NA	NA	NA	NA	NA	NA	NA	NA	NA	NA	NA	NA	NA	NA	NA	NA	NA	NA	NA	NA
otu1529	0	Basidiomycota	0	4	4	3	NA	NA	NA	NA	NA	NA	NA	NA	NA	NA	NA	NA	NA	NA	NA	NA	NA	NA	NA	NA	NA	NA	NA	NA	NA	NA	NA	NA
otu153	0	Zygomycota	0	20	20	8	NA	NA	NA	NA	NA	NA	NA	NA	NA	NA	NA	NA	NA	NA	NA	NA	NA	NA	NA	NA	NA	NA	NA	NA	NA	NA	NA	NA
otu1530	0	Ascomycota	4	0	4	3	NA	NA	NA	NA	NA	NA	NA	NA	NA	NA	NA	NA	NA	NA	NA	NA	NA	NA	NA	NA	NA	NA	NA	NA	NA	NA	NA	NA
otu1531	0	Basidiomycota	4	0	4	3	NA	NA	NA	NA	NA	NA	NA	NA	NA	NA	NA	NA	NA	NA	NA	NA	NA	NA	NA	NA	NA	NA	NA	NA	NA	NA	NA	NA
otu1532	0	Ascomycota	4	0	4	3	NA	NA	NA	NA	NA	NA	NA	NA	NA	NA	NA	NA	NA	NA	NA	NA	NA	NA	NA	NA	NA	NA	NA	NA	NA	NA	NA	NA
otu1533	0	Basidiomycota	4	0	4	4	NA	NA	NA	NA	NA	NA	NA	NA	NA	NA	NA	NA	NA	NA	NA	NA	NA	NA	NA	NA	NA	NA	NA	NA	NA	NA	NA	NA
otu1534	0	Zygomycota	0	3	3	2	NA	NA	NA	NA	NA	NA	NA	NA	NA	NA	NA	NA	NA	NA	NA	NA	NA	NA	NA	NA	NA	NA	NA	NA	NA	NA	NA	NA
otu1535	0	Ascomycota	0	4	4	3	NA	NA	NA	NA	NA	NA	NA	NA	NA	NA	NA	NA	NA	NA	NA	NA	NA	NA	NA	NA	NA	NA	NA	NA	NA	NA	NA	NA
otu1536	0	Basidiomycota	4	0	4	2	NA	NA	NA	NA	NA	NA	NA	NA	NA	NA	NA	NA	NA	NA	NA	NA	NA	NA	NA	NA	NA	NA	NA	NA	NA	NA	NA	NA
otu1539	0	Ascomycota	0	2	2	2	NA	NA	NA	NA	NA	NA	NA	NA	NA	NA	NA	NA	NA	NA	NA	NA	NA	NA	NA	NA	NA	NA	NA	NA	NA	NA	NA	NA
otu154	0	Unknown	0	203	203	4	NA	NA	NA	NA	NA	NA	-1.08203501597809	-0.950339341563887	NA	NA	NA	NA	NA	NA	NA	NA	NA	NA	NA	NA	0.275255688207541	0.290691985693145	NA	NA	NA	NA	NA	NA
otu1540	0	Basidiomycota	0	4	4	3	NA	NA	NA	NA	NA	NA	NA	NA	NA	NA	NA	NA	NA	NA	NA	NA	NA	NA	NA	NA	NA	NA	NA	NA	NA	NA	NA	NA
otu1541	0	Basidiomycota	0	3	3	1	NA	NA	NA	NA	NA	NA	NA	NA	NA	NA	NA	NA	NA	NA	NA	NA	NA	NA	NA	NA	NA	NA	NA	NA	NA	NA	NA	NA
otu1542	0	Unknown	0	4	4	4	NA	NA	NA	NA	NA	NA	NA	NA	NA	NA	NA	NA	NA	NA	NA	NA	NA	NA	NA	NA	NA	NA	NA	NA	NA	NA	NA	NA
otu1543	0	Ascomycota	0	4	4	2	NA	NA	NA	NA	NA	NA	NA	NA	NA	NA	NA	NA	NA	NA	NA	NA	NA	NA	NA	NA	NA	NA	NA	NA	NA	NA	NA	NA
otu1544	0	Basidiomycota	0	4	4	2	NA	NA	NA	NA	NA	NA	NA	NA	NA	NA	NA	NA	NA	NA	NA	NA	NA	NA	NA	NA	NA	NA	NA	NA	NA	NA	NA	NA
otu1546	0	Basidiomycota	0	4	4	2	NA	NA	NA	NA	NA	NA	NA	NA	NA	NA	NA	NA	NA	NA	NA	NA	NA	NA	NA	NA	NA	NA	NA	NA	NA	NA	NA	NA
otu1548	0	Ascomycota	0	2	2	1	NA	NA	NA	NA	NA	NA	NA	NA	NA	NA	NA	NA	NA	NA	NA	NA	NA	NA	NA	NA	NA	NA	NA	NA	NA	NA	NA	NA
otu1549	0	Basidiomycota	0	4	4	1	NA	NA	NA	NA	NA	NA	NA	NA	NA	NA	NA	NA	NA	NA	NA	NA	NA	NA	NA	NA	NA	NA	NA	NA	NA	NA	NA	NA
otu155	0	Unknown	202	0	202	18	-0.506051099306623	-0.558153201085387	NA	NA	NA	NA	NA	NA	NA	NA	NA	NA	NA	NA	0.196831613840751	0.343288047489355	NA	NA	NA	NA	NA	NA	NA	NA	NA	NA	NA	NA
otu1551	0	Ascomycota	0	4	4	4	NA	NA	NA	NA	NA	NA	NA	NA	NA	NA	NA	NA	NA	NA	NA	NA	NA	NA	NA	NA	NA	NA	NA	NA	NA	NA	NA	NA
otu1552	0	Basidiomycota	0	4	4	3	NA	NA	NA	NA	NA	NA	NA	NA	NA	NA	NA	NA	NA	NA	NA	NA	NA	NA	NA	NA	NA	NA	NA	NA	NA	NA	NA	NA
otu1554	0	Basidiomycota	0	4	4	4	NA	NA	NA	NA	NA	NA	NA	NA	NA	NA	NA	NA	NA	NA	NA	NA	NA	NA	NA	NA	NA	NA	NA	NA	NA	NA	NA	NA
otu1556	0	Basidiomycota	0	4	4	1	NA	NA	NA	NA	NA	NA	NA	NA	NA	NA	NA	NA	NA	NA	NA	NA	NA	NA	NA	NA	NA	NA	NA	NA	NA	NA	NA	NA
otu1559	0	Ascomycota	0	3	3	2	NA	NA	NA	NA	NA	NA	NA	NA	NA	NA	NA	NA	NA	NA	NA	NA	NA	NA	NA	NA	NA	NA	NA	NA	NA	NA	NA	NA
otu156	0	Ascomycota	0	199	199	27	NA	NA	NA	NA	NA	NA	-0.110940716949608	-0.521133245213073	-0.0567653351725692	-0.591538980201844	NA	NA	NA	NA	NA	NA	NA	NA	NA	NA	0.0173614845672434	0.524474588963893	0.00997805948836879	1.24098376339048	NA	NA	NA	NA
otu1560	0	Ascomycota	0	4	4	3	NA	NA	NA	NA	NA	NA	NA	NA	NA	NA	NA	NA	NA	NA	NA	NA	NA	NA	NA	NA	NA	NA	NA	NA	NA	NA	NA	NA
otu1561	0	Basidiomycota	3	1	4	3	NA	NA	NA	NA	NA	NA	NA	NA	NA	NA	NA	NA	NA	NA	NA	NA	NA	NA	NA	NA	NA	NA	NA	NA	NA	NA	NA	NA
otu1562	0	Ascomycota	0	4	4	4	NA	NA	NA	NA	NA	NA	NA	NA	NA	NA	NA	NA	NA	NA	NA	NA	NA	NA	NA	NA	NA	NA	NA	NA	NA	NA	NA	NA
otu1563	0	Ascomycota	0	4	4	1	NA	NA	NA	NA	NA	NA	NA	NA	NA	NA	NA	NA	NA	NA	NA	NA	NA	NA	NA	NA	NA	NA	NA	NA	NA	NA	NA	NA
otu1564	0	Ascomycota	0	4	4	2	NA	NA	NA	NA	NA	NA	NA	NA	NA	NA	NA	NA	NA	NA	NA	NA	NA	NA	NA	NA	NA	NA	NA	NA	NA	NA	NA	NA
otu1565	0	Ascomycota	0	4	4	3	NA	NA	NA	NA	NA	NA	NA	NA	NA	NA	NA	NA	NA	NA	NA	NA	NA	NA	NA	NA	NA	NA	NA	NA	NA	NA	NA	NA
otu1566	0	Ascomycota	0	4	4	1	NA	NA	NA	NA	NA	NA	NA	NA	NA	NA	NA	NA	NA	NA	NA	NA	NA	NA	NA	NA	NA	NA	NA	NA	NA	NA	NA	NA
otu1567	0	Basidiomycota	4	0	4	2	NA	NA	NA	NA	NA	NA	NA	NA	NA	NA	NA	NA	NA	NA	NA	NA	NA	NA	NA	NA	NA	NA	NA	NA	NA	NA	NA	NA
otu1568	0	Basidiomycota	0	4	4	4	NA	NA	NA	NA	NA	NA	NA	NA	NA	NA	NA	NA	NA	NA	NA	NA	NA	NA	NA	NA	NA	NA	NA	NA	NA	NA	NA	NA
otu157	0	Zygomycota	0	33	33	9	NA	NA	NA	NA	NA	NA	0.471156148057508	0.41825891375696	NA	NA	NA	NA	NA	NA	NA	NA	NA	NA	NA	NA	0.0695860417988792	0.0750766332890211	NA	NA	NA	NA	NA	NA
otu1571	0	Basidiomycota	4	0	4	3	NA	NA	NA	NA	NA	NA	NA	NA	NA	NA	NA	NA	NA	NA	NA	NA	NA	NA	NA	NA	NA	NA	NA	NA	NA	NA	NA	NA
otu1572	0	Unknown	0	4	4	2	NA	NA	NA	NA	NA	NA	NA	NA	NA	NA	NA	NA	NA	NA	NA	NA	NA	NA	NA	NA	NA	NA	NA	NA	NA	NA	NA	NA
otu1573	0	Ascomycota	0	4	4	1	NA	NA	NA	NA	NA	NA	NA	NA	NA	NA	NA	NA	NA	NA	NA	NA	NA	NA	NA	NA	NA	NA	NA	NA	NA	NA	NA	NA
otu1574	0	Basidiomycota	0	3	3	3	NA	NA	NA	NA	NA	NA	NA	NA	NA	NA	NA	NA	NA	NA	NA	NA	NA	NA	NA	NA	NA	NA	NA	NA	NA	NA	NA	NA
otu1575	0	Ascomycota	0	4	4	2	NA	NA	NA	NA	NA	NA	NA	NA	NA	NA	NA	NA	NA	NA	NA	NA	NA	NA	NA	NA	NA	NA	NA	NA	NA	NA	NA	NA
otu1576	0	Basidiomycota	0	2	2	1	NA	NA	NA	NA	NA	NA	NA	NA	NA	NA	NA	NA	NA	NA	NA	NA	NA	NA	NA	NA	NA	NA	NA	NA	NA	NA	NA	NA
otu1577	0	Ascomycota	0	4	4	2	NA	NA	NA	NA	NA	NA	NA	NA	NA	NA	NA	NA	NA	NA	NA	NA	NA	NA	NA	NA	NA	NA	NA	NA	NA	NA	NA	NA
otu1578	0	Ascomycota	0	4	4	2	NA	NA	NA	NA	NA	NA	NA	NA	NA	NA	NA	NA	NA	NA	NA	NA	NA	NA	NA	NA	NA	NA	NA	NA	NA	NA	NA	NA
otu1579	0	Basidiomycota	0	4	4	2	NA	NA	NA	NA	NA	NA	NA	NA	NA	NA	NA	NA	NA	NA	NA	NA	NA	NA	NA	NA	NA	NA	NA	NA	NA	NA	NA	NA
otu158	0	Ascomycota	196	1	197	24	-0.0924609780728819	0.177980081244708	-0.0588043391519122	0.148943970410854	NA	NA	NA	NA	NA	NA	NA	NA	NA	NA	0.00750956916183994	0.0398920717265425	0.00429251997444702	0.0406469411487915	NA	NA	NA	NA	NA	NA	NA	NA	NA	NA
otu1580	0	Ascomycota	0	4	4	1	NA	NA	NA	NA	NA	NA	NA	NA	NA	NA	NA	NA	NA	NA	NA	NA	NA	NA	NA	NA	NA	NA	NA	NA	NA	NA	NA	NA
otu1581	0	Ascomycota	0	4	4	1	NA	NA	NA	NA	NA	NA	NA	NA	NA	NA	NA	NA	NA	NA	NA	NA	NA	NA	NA	NA	NA	NA	NA	NA	NA	NA	NA	NA
otu1582	0	Ascomycota	4	0	4	3	NA	NA	NA	NA	NA	NA	NA	NA	NA	NA	NA	NA	NA	NA	NA	NA	NA	NA	NA	NA	NA	NA	NA	NA	NA	NA	NA	NA
otu1583	0	Basidiomycota	0	4	4	1	NA	NA	NA	NA	NA	NA	NA	NA	NA	NA	NA	NA	NA	NA	NA	NA	NA	NA	NA	NA	NA	NA	NA	NA	NA	NA	NA	NA
otu1584	0	Ascomycota	0	4	4	1	NA	NA	NA	NA	NA	NA	NA	NA	NA	NA	NA	NA	NA	NA	NA	NA	NA	NA	NA	NA	NA	NA	NA	NA	NA	NA	NA	NA
otu1587	0	Basidiomycota	0	2	2	1	NA	NA	NA	NA	NA	NA	NA	NA	NA	NA	NA	NA	NA	NA	NA	NA	NA	NA	NA	NA	NA	NA	NA	NA	NA	NA	NA	NA
otu1588	0	Ascomycota	0	4	4	3	NA	NA	NA	NA	NA	NA	NA	NA	NA	NA	NA	NA	NA	NA	NA	NA	NA	NA	NA	NA	NA	NA	NA	NA	NA	NA	NA	NA
otu159	0	Ascomycota	197	0	197	19	-0.271371618105708	-0.386472043004973	-0.204236556189965	-0.457642633504176	NA	NA	NA	NA	NA	NA	NA	NA	NA	NA	0.0606454439871784	0.176340160691173	0.04854358109911	0.359754507347906	NA	NA	NA	NA	NA	NA	NA	NA	NA	NA
otu1590	0	Basidiomycota	0	4	4	3	NA	NA	NA	NA	NA	NA	NA	NA	NA	NA	NA	NA	NA	NA	NA	NA	NA	NA	NA	NA	NA	NA	NA	NA	NA	NA	NA	NA
otu16	0	Ascomycota	2161	0	2161	3	-0.916024117223739	0.377547215193987	-0.99159542130094	0.302828896088443	NA	NA	NA	NA	NA	NA	NA	NA	NA	NA	0.138201622933392	0.0336579456198634	0.228856828346902	0.0315048861264088	NA	NA	NA	NA	NA	NA	NA	NA	NA	NA
otu160	0	Unknown	194	0	194	4	1.87215927998191	0.294114841231902	NA	NA	NA	NA	NA	NA	NA	NA	NA	NA	NA	NA	0.577277880581512	0.0204257937191314	NA	NA	NA	NA	NA	NA	NA	NA	NA	NA	NA	NA
otu1601	0	Ascomycota	0	4	4	1	NA	NA	NA	NA	NA	NA	NA	NA	NA	NA	NA	NA	NA	NA	NA	NA	NA	NA	NA	NA	NA	NA	NA	NA	NA	NA	NA	NA
otu1602	0	Ascomycota	4	0	4	3	-0.916674363159044	0.628194700043994	-0.863425183335698	0.451863675436266	NA	NA	NA	NA	NA	NA	NA	NA	NA	NA	0.138397899292344	0.0931823369319938	0.173517895756762	0.070145230787692	NA	NA	NA	NA	NA	NA	NA	NA	NA	NA
otu1604	0	Basidiomycota	0	4	4	2	NA	NA	NA	NA	NA	NA	NA	NA	NA	NA	NA	NA	NA	NA	NA	NA	NA	NA	NA	NA	NA	NA	NA	NA	NA	NA	NA	NA
otu1605	0	Basidiomycota	0	3	3	2	NA	NA	NA	NA	NA	NA	NA	NA	NA	NA	NA	NA	NA	NA	NA	NA	NA	NA	NA	NA	NA	NA	NA	NA	NA	NA	NA	NA
otu1607	0	Ascomycota	4	0	4	3	NA	NA	NA	NA	NA	NA	NA	NA	NA	NA	NA	NA	NA	NA	NA	NA	NA	NA	NA	NA	NA	NA	NA	NA	NA	NA	NA	NA
otu161	0	Ascomycota	189	3	192	23	-0.0471714570168835	-0.102431276047933	-0.00471679825960542	-0.146200446406367	NA	NA	NA	NA	NA	NA	NA	NA	NA	NA	0.00195459433917269	0.013213228818847	2.76177427853524e-05	0.0391633120183838	NA	NA	NA	NA	NA	NA	NA	NA	NA	NA
otu1615	0	Unknown	4	0	4	4	-0.857864198640125	0.792884543804116	NA	NA	NA	NA	NA	NA	NA	NA	NA	NA	NA	NA	0.161612575439084	0.197926389485681	NA	NA	NA	NA	NA	NA	NA	NA	NA	NA	NA	NA
otu1617	0	Ascomycota	4	0	4	2	NA	NA	NA	NA	NA	NA	NA	NA	NA	NA	NA	NA	NA	NA	NA	NA	NA	NA	NA	NA	NA	NA	NA	NA	NA	NA	NA	NA
otu1618	0	Ascomycota	0	4	4	3	NA	NA	NA	NA	NA	NA	NA	NA	NA	NA	NA	NA	NA	NA	NA	NA	NA	NA	NA	NA	NA	NA	NA	NA	NA	NA	NA	NA
otu162	0	Basidiomycota	0	179	179	12	NA	NA	NA	NA	NA	NA	0.805749758878638	-0.440130418322315	NA	NA	0.671141737941705	-0.250246011289431	NA	NA	NA	NA	NA	NA	NA	NA	0.407026581689081	0.166267414483716	NA	NA	0.599711200840231	0.139521479496936	NA	NA
otu1620	0	Ascomycota	0	4	4	2	NA	NA	NA	NA	NA	NA	NA	NA	NA	NA	NA	NA	NA	NA	NA	NA	NA	NA	NA	NA	NA	NA	NA	NA	NA	NA	NA	NA
otu1621	0	Ascomycota	4	0	4	3	NA	NA	NA	NA	NA	NA	NA	NA	NA	NA	NA	NA	NA	NA	NA	NA	NA	NA	NA	NA	NA	NA	NA	NA	NA	NA	NA	NA
otu1622	0	Ascomycota	4	0	4	4	-0.899959580918445	0.24388098706584	-0.906756067561476	0.242615917301087	NA	NA	NA	NA	NA	NA	NA	NA	NA	NA	0.13339677699518	0.0140443275605162	0.191370851872955	0.020221895782412	NA	NA	NA	NA	NA	NA	NA	NA	NA	NA
otu1625	0	Ascomycota	0	4	4	3	NA	NA	NA	NA	NA	NA	NA	NA	NA	NA	NA	NA	NA	NA	NA	NA	NA	NA	NA	NA	NA	NA	NA	NA	NA	NA	NA	NA
otu1626	0	Basidiomycota	0	3	3	2	NA	NA	NA	NA	NA	NA	NA	NA	NA	NA	NA	NA	NA	NA	NA	NA	NA	NA	NA	NA	NA	NA	NA	NA	NA	NA	NA	NA
otu1627	0	Unknown	0	3	3	2	NA	NA	NA	NA	NA	NA	NA	NA	NA	NA	NA	NA	NA	NA	NA	NA	NA	NA	NA	NA	NA	NA	NA	NA	NA	NA	NA	NA
otu163	0	Ascomycota	0	191	191	22	NA	NA	NA	NA	NA	NA	-0.0740377214534968	0.393317056191638	0.291342623253055	0.186361344355545	NA	NA	NA	NA	NA	NA	NA	NA	NA	NA	0.00601404318344382	0.232363539296608	0.204429355294453	0.0958002324154519	NA	NA	NA	NA
otu1630	0	Ascomycota	4	0	4	1	NA	NA	NA	NA	NA	NA	NA	NA	NA	NA	NA	NA	NA	NA	NA	NA	NA	NA	NA	NA	NA	NA	NA	NA	NA	NA	NA	NA
otu1636	0	Ascomycota	0	3	3	1	NA	NA	NA	NA	NA	NA	NA	NA	NA	NA	NA	NA	NA	NA	NA	NA	NA	NA	NA	NA	NA	NA	NA	NA	NA	NA	NA	NA
otu1637	0	Ascomycota	0	3	3	3	NA	NA	NA	NA	NA	NA	NA	NA	NA	NA	NA	NA	NA	NA	NA	NA	NA	NA	NA	NA	NA	NA	NA	NA	NA	NA	NA	NA
otu1638	0	Ascomycota	0	3	3	1	NA	NA	NA	NA	NA	NA	NA	NA	NA	NA	NA	NA	NA	NA	NA	NA	NA	NA	NA	NA	NA	NA	NA	NA	NA	NA	NA	NA
otu1639	0	Ascomycota	3	0	3	1	NA	NA	NA	NA	NA	NA	NA	NA	NA	NA	NA	NA	NA	NA	NA	NA	NA	NA	NA	NA	NA	NA	NA	NA	NA	NA	NA	NA
otu164	0	Basidiomycota	189	0	189	17	0.956907510420531	-0.0949210093362738	NA	NA	0.931120459667298	0.28567463551847	NA	NA	NA	NA	NA	NA	NA	NA	0.552981604096851	0.00780083671743976	NA	NA	2.31642951648738	0.337063411480429	NA	NA	NA	NA	NA	NA	NA	NA
otu1640	0	Ascomycota	2	1	3	2	NA	NA	NA	NA	NA	NA	NA	NA	NA	NA	NA	NA	NA	NA	NA	NA	NA	NA	NA	NA	NA	NA	NA	NA	NA	NA	NA	NA
otu1642	0	Ascomycota	0	3	3	2	NA	NA	NA	NA	NA	NA	NA	NA	NA	NA	NA	NA	NA	NA	NA	NA	NA	NA	NA	NA	NA	NA	NA	NA	NA	NA	NA	NA
otu1643	0	Ascomycota	0	3	3	1	NA	NA	NA	NA	NA	NA	NA	NA	NA	NA	NA	NA	NA	NA	NA	NA	NA	NA	NA	NA	NA	NA	NA	NA	NA	NA	NA	NA
otu1644	0	Ascomycota	2	1	3	2	NA	NA	NA	NA	NA	NA	NA	NA	NA	NA	NA	NA	NA	NA	NA	NA	NA	NA	NA	NA	NA	NA	NA	NA	NA	NA	NA	NA
otu1645	0	Ascomycota	3	0	3	2	NA	NA	NA	NA	NA	NA	NA	NA	NA	NA	NA	NA	NA	NA	NA	NA	NA	NA	NA	NA	NA	NA	NA	NA	NA	NA	NA	NA
otu1646	0	Ascomycota	3	0	3	2	NA	NA	NA	NA	NA	NA	NA	NA	NA	NA	NA	NA	NA	NA	NA	NA	NA	NA	NA	NA	NA	NA	NA	NA	NA	NA	NA	NA
otu1647	0	Basidiomycota	0	3	3	3	NA	NA	NA	NA	NA	NA	NA	NA	NA	NA	NA	NA	NA	NA	NA	NA	NA	NA	NA	NA	NA	NA	NA	NA	NA	NA	NA	NA
otu1648	0	Ascomycota	3	0	3	2	NA	NA	NA	NA	NA	NA	NA	NA	NA	NA	NA	NA	NA	NA	NA	NA	NA	NA	NA	NA	NA	NA	NA	NA	NA	NA	NA	NA
otu1649	0	Basidiomycota	3	0	3	2	NA	NA	NA	NA	NA	NA	NA	NA	NA	NA	NA	NA	NA	NA	NA	NA	NA	NA	NA	NA	NA	NA	NA	NA	NA	NA	NA	NA
otu165	0	Basidiomycota	0	147	147	5	NA	NA	NA	NA	NA	NA	1.31882580257283	-0.314202191137285	NA	NA	1.22486903466509	0.231158707297835	NA	NA	NA	NA	NA	NA	NA	NA	0.408910763905214	0.0317756220078924	NA	NA	0.749073171387423	0.0446435299703546	NA	NA
otu1650	0	Ascomycota	0	2	2	2	NA	NA	NA	NA	NA	NA	NA	NA	NA	NA	NA	NA	NA	NA	NA	NA	NA	NA	NA	NA	NA	NA	NA	NA	NA	NA	NA	NA
otu1651	0	Ascomycota	1	2	3	2	NA	NA	NA	NA	NA	NA	NA	NA	NA	NA	NA	NA	NA	NA	NA	NA	NA	NA	NA	NA	NA	NA	NA	NA	NA	NA	NA	NA
otu1652	0	Ascomycota	3	0	3	2	NA	NA	NA	NA	NA	NA	NA	NA	NA	NA	NA	NA	NA	NA	NA	NA	NA	NA	NA	NA	NA	NA	NA	NA	NA	NA	NA	NA
otu1653	0	Ascomycota	0	3	3	2	NA	NA	NA	NA	NA	NA	NA	NA	NA	NA	NA	NA	NA	NA	NA	NA	NA	NA	NA	NA	NA	NA	NA	NA	NA	NA	NA	NA
otu1654	0	Basidiomycota	2	1	3	2	NA	NA	NA	NA	NA	NA	NA	NA	NA	NA	NA	NA	NA	NA	NA	NA	NA	NA	NA	NA	NA	NA	NA	NA	NA	NA	NA	NA
otu1655	0	Ascomycota	3	0	3	2	NA	NA	NA	NA	NA	NA	NA	NA	NA	NA	NA	NA	NA	NA	NA	NA	NA	NA	NA	NA	NA	NA	NA	NA	NA	NA	NA	NA
otu1656	0	Ascomycota	0	3	3	1	NA	NA	NA	NA	NA	NA	NA	NA	NA	NA	NA	NA	NA	NA	NA	NA	NA	NA	NA	NA	NA	NA	NA	NA	NA	NA	NA	NA
otu1657	0	Ascomycota	0	3	3	2	NA	NA	NA	NA	NA	NA	NA	NA	NA	NA	NA	NA	NA	NA	NA	NA	NA	NA	NA	NA	NA	NA	NA	NA	NA	NA	NA	NA
otu1658	0	Basidiomycota	3	0	3	2	NA	NA	NA	NA	NA	NA	NA	NA	NA	NA	NA	NA	NA	NA	NA	NA	NA	NA	NA	NA	NA	NA	NA	NA	NA	NA	NA	NA
otu1659	0	Ascomycota	3	0	3	1	NA	NA	NA	NA	NA	NA	NA	NA	NA	NA	NA	NA	NA	NA	NA	NA	NA	NA	NA	NA	NA	NA	NA	NA	NA	NA	NA	NA
otu166	0	Zygomycota	0	150	150	15	NA	NA	NA	NA	NA	NA	-0.343656050788961	0.373334409455164	NA	NA	NA	NA	NA	NA	NA	NA	NA	NA	NA	NA	0.074040679220199	0.119630085687637	NA	NA	NA	NA	NA	NA
otu1660	0	Unknown	3	0	3	2	NA	NA	NA	NA	NA	NA	NA	NA	NA	NA	NA	NA	NA	NA	NA	NA	NA	NA	NA	NA	NA	NA	NA	NA	NA	NA	NA	NA
otu1661	0	Unknown	3	0	3	3	NA	NA	NA	NA	NA	NA	NA	NA	NA	NA	NA	NA	NA	NA	NA	NA	NA	NA	NA	NA	NA	NA	NA	NA	NA	NA	NA	NA
otu1662	0	Unknown	3	0	3	2	NA	NA	NA	NA	NA	NA	NA	NA	NA	NA	NA	NA	NA	NA	NA	NA	NA	NA	NA	NA	NA	NA	NA	NA	NA	NA	NA	NA
otu1663	0	Ascomycota	3	0	3	1	NA	NA	NA	NA	NA	NA	NA	NA	NA	NA	NA	NA	NA	NA	NA	NA	NA	NA	NA	NA	NA	NA	NA	NA	NA	NA	NA	NA
otu1665	0	Ascomycota	0	3	3	2	NA	NA	NA	NA	NA	NA	NA	NA	NA	NA	NA	NA	NA	NA	NA	NA	NA	NA	NA	NA	NA	NA	NA	NA	NA	NA	NA	NA
otu1666	0	Ascomycota	3	0	3	3	NA	NA	NA	NA	NA	NA	NA	NA	NA	NA	NA	NA	NA	NA	NA	NA	NA	NA	NA	NA	NA	NA	NA	NA	NA	NA	NA	NA
otu1667	0	Basidiomycota	2	0	2	2	NA	NA	NA	NA	NA	NA	NA	NA	NA	NA	NA	NA	NA	NA	NA	NA	NA	NA	NA	NA	NA	NA	NA	NA	NA	NA	NA	NA
otu1668	0	Ascomycota	3	0	3	1	NA	NA	NA	NA	NA	NA	NA	NA	NA	NA	NA	NA	NA	NA	NA	NA	NA	NA	NA	NA	NA	NA	NA	NA	NA	NA	NA	NA
otu167	0	Basidiomycota	0	186	186	3	NA	NA	NA	NA	NA	NA	1.49482465920542	-0.389987736979918	NA	NA	1.52969577431324	-0.321018224219434	NA	NA	NA	NA	NA	NA	NA	NA	0.525332390467193	0.0489528007186614	NA	NA	1.16830185310112	0.0860988575550436	NA	NA
otu1670	0	Ascomycota	3	0	3	2	NA	NA	NA	NA	NA	NA	NA	NA	NA	NA	NA	NA	NA	NA	NA	NA	NA	NA	NA	NA	NA	NA	NA	NA	NA	NA	NA	NA
otu1671	0	Ascomycota	3	0	3	1	NA	NA	NA	NA	NA	NA	NA	NA	NA	NA	NA	NA	NA	NA	NA	NA	NA	NA	NA	NA	NA	NA	NA	NA	NA	NA	NA	NA
otu1672	0	Basidiomycota	3	0	3	2	NA	NA	NA	NA	NA	NA	NA	NA	NA	NA	NA	NA	NA	NA	NA	NA	NA	NA	NA	NA	NA	NA	NA	NA	NA	NA	NA	NA
otu1673	0	Basidiomycota	3	0	3	2	NA	NA	NA	NA	NA	NA	NA	NA	NA	NA	NA	NA	NA	NA	NA	NA	NA	NA	NA	NA	NA	NA	NA	NA	NA	NA	NA	NA
otu1674	0	Ascomycota	3	0	3	3	NA	NA	NA	NA	NA	NA	NA	NA	NA	NA	NA	NA	NA	NA	NA	NA	NA	NA	NA	NA	NA	NA	NA	NA	NA	NA	NA	NA
otu1675	0	Ascomycota	3	0	3	1	NA	NA	NA	NA	NA	NA	NA	NA	NA	NA	NA	NA	NA	NA	NA	NA	NA	NA	NA	NA	NA	NA	NA	NA	NA	NA	NA	NA
otu1676	0	Ascomycota	3	0	3	3	NA	NA	NA	NA	NA	NA	NA	NA	NA	NA	NA	NA	NA	NA	NA	NA	NA	NA	NA	NA	NA	NA	NA	NA	NA	NA	NA	NA
otu1677	0	Ascomycota	3	0	3	2	NA	NA	NA	NA	NA	NA	NA	NA	NA	NA	NA	NA	NA	NA	NA	NA	NA	NA	NA	NA	NA	NA	NA	NA	NA	NA	NA	NA
otu1678	0	Ascomycota	3	0	3	1	NA	NA	NA	NA	NA	NA	NA	NA	NA	NA	NA	NA	NA	NA	NA	NA	NA	NA	NA	NA	NA	NA	NA	NA	NA	NA	NA	NA
otu1679	0	Ascomycota	3	0	3	3	NA	NA	NA	NA	NA	NA	NA	NA	NA	NA	NA	NA	NA	NA	NA	NA	NA	NA	NA	NA	NA	NA	NA	NA	NA	NA	NA	NA
otu1680	0	Unknown	3	0	3	2	NA	NA	NA	NA	NA	NA	NA	NA	NA	NA	NA	NA	NA	NA	NA	NA	NA	NA	NA	NA	NA	NA	NA	NA	NA	NA	NA	NA
otu1681	0	Basidiomycota	3	0	3	2	NA	NA	NA	NA	NA	NA	NA	NA	NA	NA	NA	NA	NA	NA	NA	NA	NA	NA	NA	NA	NA	NA	NA	NA	NA	NA	NA	NA
otu1682	0	Ascomycota	3	0	3	2	NA	NA	NA	NA	NA	NA	NA	NA	NA	NA	NA	NA	NA	NA	NA	NA	NA	NA	NA	NA	NA	NA	NA	NA	NA	NA	NA	NA
otu1683	0	Ascomycota	3	0	3	2	NA	NA	NA	NA	NA	NA	NA	NA	NA	NA	NA	NA	NA	NA	NA	NA	NA	NA	NA	NA	NA	NA	NA	NA	NA	NA	NA	NA
otu1684	0	Basidiomycota	3	0	3	3	NA	NA	NA	NA	NA	NA	NA	NA	NA	NA	NA	NA	NA	NA	NA	NA	NA	NA	NA	NA	NA	NA	NA	NA	NA	NA	NA	NA
otu1685	0	Unknown	0	3	3	2	NA	NA	NA	NA	NA	NA	NA	NA	NA	NA	NA	NA	NA	NA	NA	NA	NA	NA	NA	NA	NA	NA	NA	NA	NA	NA	NA	NA
otu1686	0	Basidiomycota	3	0	3	2	NA	NA	NA	NA	NA	NA	NA	NA	NA	NA	NA	NA	NA	NA	NA	NA	NA	NA	NA	NA	NA	NA	NA	NA	NA	NA	NA	NA
otu1687	0	Ascomycota	3	0	3	2	NA	NA	NA	NA	NA	NA	NA	NA	NA	NA	NA	NA	NA	NA	NA	NA	NA	NA	NA	NA	NA	NA	NA	NA	NA	NA	NA	NA
otu1688	0	Unknown	3	0	3	2	NA	NA	NA	NA	NA	NA	NA	NA	NA	NA	NA	NA	NA	NA	NA	NA	NA	NA	NA	NA	NA	NA	NA	NA	NA	NA	NA	NA
otu1689	0	Unknown	3	0	3	1	NA	NA	NA	NA	NA	NA	NA	NA	NA	NA	NA	NA	NA	NA	NA	NA	NA	NA	NA	NA	NA	NA	NA	NA	NA	NA	NA	NA
otu169	0	Ascomycota	186	0	186	31	-0.0498087729629502	0.174440569910952	-0.0449974750004495	0.138435738810301	NA	NA	NA	NA	NA	NA	NA	NA	NA	NA	0.00313269125316012	0.0550866848416789	0.00361308117875004	0.0504761606973057	NA	NA	NA	NA	NA	NA	NA	NA	NA	NA
otu1690	0	Unknown	3	0	3	2	NA	NA	NA	NA	NA	NA	NA	NA	NA	NA	NA	NA	NA	NA	NA	NA	NA	NA	NA	NA	NA	NA	NA	NA	NA	NA	NA	NA
otu1691	0	Basidiomycota	3	0	3	3	NA	NA	NA	NA	NA	NA	NA	NA	NA	NA	NA	NA	NA	NA	NA	NA	NA	NA	NA	NA	NA	NA	NA	NA	NA	NA	NA	NA
otu1692	0	Zygomycota	0	3	3	2	NA	NA	NA	NA	NA	NA	NA	NA	NA	NA	NA	NA	NA	NA	NA	NA	NA	NA	NA	NA	NA	NA	NA	NA	NA	NA	NA	NA
otu1693	0	Ascomycota	3	0	3	2	NA	NA	NA	NA	NA	NA	NA	NA	NA	NA	NA	NA	NA	NA	NA	NA	NA	NA	NA	NA	NA	NA	NA	NA	NA	NA	NA	NA
otu1694	0	Unknown	3	0	3	2	NA	NA	NA	NA	NA	NA	NA	NA	NA	NA	NA	NA	NA	NA	NA	NA	NA	NA	NA	NA	NA	NA	NA	NA	NA	NA	NA	NA
otu1695	0	Ascomycota	3	0	3	1	NA	NA	NA	NA	NA	NA	NA	NA	NA	NA	NA	NA	NA	NA	NA	NA	NA	NA	NA	NA	NA	NA	NA	NA	NA	NA	NA	NA
otu1696	0	Basidiomycota	3	0	3	2	NA	NA	NA	NA	NA	NA	NA	NA	NA	NA	NA	NA	NA	NA	NA	NA	NA	NA	NA	NA	NA	NA	NA	NA	NA	NA	NA	NA
otu1697	0	Ascomycota	3	0	3	1	NA	NA	NA	NA	NA	NA	NA	NA	NA	NA	NA	NA	NA	NA	NA	NA	NA	NA	NA	NA	NA	NA	NA	NA	NA	NA	NA	NA
otu1698	0	Ascomycota	3	0	3	2	NA	NA	NA	NA	NA	NA	NA	NA	NA	NA	NA	NA	NA	NA	NA	NA	NA	NA	NA	NA	NA	NA	NA	NA	NA	NA	NA	NA
otu1699	0	Unknown	3	0	3	3	NA	NA	NA	NA	NA	NA	NA	NA	NA	NA	NA	NA	NA	NA	NA	NA	NA	NA	NA	NA	NA	NA	NA	NA	NA	NA	NA	NA
otu17	0	Ascomycota	2048	0	2048	31	0.0646771794532854	0.0525392242675037	0.091528537875794	0.0297528556215708	NA	NA	NA	NA	NA	NA	NA	NA	NA	NA	0.00666006112006303	0.00630070458203514	0.0188488406177188	0.00293979698521247	NA	NA	NA	NA	NA	NA	NA	NA	NA	NA
otu170	0	Basidiomycota	0	2	2	2	NA	NA	NA	NA	NA	NA	NA	NA	NA	NA	NA	NA	NA	NA	NA	NA	NA	NA	NA	NA	NA	NA	NA	NA	NA	NA	NA	NA
otu1700	0	Unknown	3	0	3	2	NA	NA	NA	NA	NA	NA	NA	NA	NA	NA	NA	NA	NA	NA	NA	NA	NA	NA	NA	NA	NA	NA	NA	NA	NA	NA	NA	NA
otu1701	0	Ascomycota	3	0	3	2	NA	NA	NA	NA	NA	NA	NA	NA	NA	NA	NA	NA	NA	NA	NA	NA	NA	NA	NA	NA	NA	NA	NA	NA	NA	NA	NA	NA
otu1702	0	Basidiomycota	3	0	3	2	NA	NA	NA	NA	NA	NA	NA	NA	NA	NA	NA	NA	NA	NA	NA	NA	NA	NA	NA	NA	NA	NA	NA	NA	NA	NA	NA	NA
otu1703	0	Unknown	3	0	3	1	NA	NA	NA	NA	NA	NA	NA	NA	NA	NA	NA	NA	NA	NA	NA	NA	NA	NA	NA	NA	NA	NA	NA	NA	NA	NA	NA	NA
otu1704	0	Ascomycota	3	0	3	3	NA	NA	NA	NA	NA	NA	NA	NA	NA	NA	NA	NA	NA	NA	NA	NA	NA	NA	NA	NA	NA	NA	NA	NA	NA	NA	NA	NA
otu1706	0	Unknown	0	3	3	1	NA	NA	NA	NA	NA	NA	NA	NA	NA	NA	NA	NA	NA	NA	NA	NA	NA	NA	NA	NA	NA	NA	NA	NA	NA	NA	NA	NA
otu1707	0	Basidiomycota	0	3	3	2	NA	NA	NA	NA	NA	NA	NA	NA	NA	NA	NA	NA	NA	NA	NA	NA	NA	NA	NA	NA	NA	NA	NA	NA	NA	NA	NA	NA
otu1708	0	Unknown	3	0	3	2	NA	NA	NA	NA	NA	NA	NA	NA	NA	NA	NA	NA	NA	NA	NA	NA	NA	NA	NA	NA	NA	NA	NA	NA	NA	NA	NA	NA
otu1709	0	Ascomycota	3	0	3	1	NA	NA	NA	NA	NA	NA	NA	NA	NA	NA	NA	NA	NA	NA	NA	NA	NA	NA	NA	NA	NA	NA	NA	NA	NA	NA	NA	NA
otu171	0	Ascomycota	183	0	183	6	0.0714293409193472	-0.99689398275854	0.234539926462795	-1.10160529186144	NA	NA	NA	NA	NA	NA	NA	NA	NA	NA	0.00168067062145659	0.469324262985471	0.0256069830717318	0.833806564683426	NA	NA	NA	NA	NA	NA	NA	NA	NA	NA
otu1711	0	Unknown	3	0	3	2	NA	NA	NA	NA	NA	NA	NA	NA	NA	NA	NA	NA	NA	NA	NA	NA	NA	NA	NA	NA	NA	NA	NA	NA	NA	NA	NA	NA
otu1712	0	Ascomycota	3	0	3	1	NA	NA	NA	NA	NA	NA	NA	NA	NA	NA	NA	NA	NA	NA	NA	NA	NA	NA	NA	NA	NA	NA	NA	NA	NA	NA	NA	NA
otu1713	0	Ascomycota	3	0	3	3	NA	NA	NA	NA	NA	NA	NA	NA	NA	NA	NA	NA	NA	NA	NA	NA	NA	NA	NA	NA	NA	NA	NA	NA	NA	NA	NA	NA
otu1714	0	Unknown	3	0	3	2	NA	NA	NA	NA	NA	NA	NA	NA	NA	NA	NA	NA	NA	NA	NA	NA	NA	NA	NA	NA	NA	NA	NA	NA	NA	NA	NA	NA
otu1715	0	Ascomycota	3	0	3	2	NA	NA	NA	NA	NA	NA	NA	NA	NA	NA	NA	NA	NA	NA	NA	NA	NA	NA	NA	NA	NA	NA	NA	NA	NA	NA	NA	NA
otu1716	0	Unknown	2	1	3	2	NA	NA	NA	NA	NA	NA	NA	NA	NA	NA	NA	NA	NA	NA	NA	NA	NA	NA	NA	NA	NA	NA	NA	NA	NA	NA	NA	NA
otu1717	0	Unknown	3	0	3	2	NA	NA	NA	NA	NA	NA	NA	NA	NA	NA	NA	NA	NA	NA	NA	NA	NA	NA	NA	NA	NA	NA	NA	NA	NA	NA	NA	NA
otu1718	0	Unknown	3	0	3	2	NA	NA	NA	NA	NA	NA	NA	NA	NA	NA	NA	NA	NA	NA	NA	NA	NA	NA	NA	NA	NA	NA	NA	NA	NA	NA	NA	NA
otu1719	0	Ascomycota	3	0	3	2	NA	NA	NA	NA	NA	NA	NA	NA	NA	NA	NA	NA	NA	NA	NA	NA	NA	NA	NA	NA	NA	NA	NA	NA	NA	NA	NA	NA
otu172	0	Basidiomycota	0	162	162	3	NA	NA	NA	NA	NA	NA	1.59822959796196	-0.0154439813470593	NA	NA	1.56419518653363	0.156931693012126	NA	NA	NA	NA	NA	NA	NA	NA	0.600526269941556	7.67704663528693e-05	NA	NA	1.22159380547755	0.0205759233244737	NA	NA
otu1720	0	Basidiomycota	3	0	3	3	NA	NA	NA	NA	NA	NA	NA	NA	NA	NA	NA	NA	NA	NA	NA	NA	NA	NA	NA	NA	NA	NA	NA	NA	NA	NA	NA	NA
otu1721	0	Unknown	3	0	3	2	NA	NA	NA	NA	NA	NA	NA	NA	NA	NA	NA	NA	NA	NA	NA	NA	NA	NA	NA	NA	NA	NA	NA	NA	NA	NA	NA	NA
otu1722	0	Ascomycota	0	3	3	2	NA	NA	NA	NA	NA	NA	NA	NA	NA	NA	NA	NA	NA	NA	NA	NA	NA	NA	NA	NA	NA	NA	NA	NA	NA	NA	NA	NA
otu1723	0	Unknown	3	0	3	2	NA	NA	NA	NA	NA	NA	NA	NA	NA	NA	NA	NA	NA	NA	NA	NA	NA	NA	NA	NA	NA	NA	NA	NA	NA	NA	NA	NA
otu1724	0	Ascomycota	3	0	3	2	NA	NA	NA	NA	NA	NA	NA	NA	NA	NA	NA	NA	NA	NA	NA	NA	NA	NA	NA	NA	NA	NA	NA	NA	NA	NA	NA	NA
otu1725	0	Basidiomycota	3	0	3	2	NA	NA	NA	NA	NA	NA	NA	NA	NA	NA	NA	NA	NA	NA	NA	NA	NA	NA	NA	NA	NA	NA	NA	NA	NA	NA	NA	NA
otu1726	0	Ascomycota	3	0	3	3	NA	NA	NA	NA	NA	NA	NA	NA	NA	NA	NA	NA	NA	NA	NA	NA	NA	NA	NA	NA	NA	NA	NA	NA	NA	NA	NA	NA
otu1727	0	Ascomycota	3	0	3	3	NA	NA	NA	NA	NA	NA	NA	NA	NA	NA	NA	NA	NA	NA	NA	NA	NA	NA	NA	NA	NA	NA	NA	NA	NA	NA	NA	NA
otu1728	0	Ascomycota	3	0	3	2	NA	NA	NA	NA	NA	NA	NA	NA	NA	NA	NA	NA	NA	NA	NA	NA	NA	NA	NA	NA	NA	NA	NA	NA	NA	NA	NA	NA
otu1729	0	Ascomycota	3	0	3	2	NA	NA	NA	NA	NA	NA	NA	NA	NA	NA	NA	NA	NA	NA	NA	NA	NA	NA	NA	NA	NA	NA	NA	NA	NA	NA	NA	NA
otu173	0	Ascomycota	0	178	178	25	NA	NA	NA	NA	NA	NA	-0.0801539509655693	0.0289830671963034	-0.00602182416607824	-0.0845981491735068	NA	NA	NA	NA	NA	NA	NA	NA	NA	NA	0.00855916123714557	0.00153211722805117	0.00010605038085403	0.0239716265069919	NA	NA	NA	NA
otu1730	0	Unknown	3	0	3	2	NA	NA	NA	NA	NA	NA	NA	NA	NA	NA	NA	NA	NA	NA	NA	NA	NA	NA	NA	NA	NA	NA	NA	NA	NA	NA	NA	NA
otu1731	0	Ascomycota	3	0	3	2	NA	NA	NA	NA	NA	NA	NA	NA	NA	NA	NA	NA	NA	NA	NA	NA	NA	NA	NA	NA	NA	NA	NA	NA	NA	NA	NA	NA
otu1732	0	Ascomycota	3	0	3	2	NA	NA	NA	NA	NA	NA	NA	NA	NA	NA	NA	NA	NA	NA	NA	NA	NA	NA	NA	NA	NA	NA	NA	NA	NA	NA	NA	NA
otu1733	0	Basidiomycota	3	0	3	2	NA	NA	NA	NA	NA	NA	NA	NA	NA	NA	NA	NA	NA	NA	NA	NA	NA	NA	NA	NA	NA	NA	NA	NA	NA	NA	NA	NA
otu1734	0	Ascomycota	3	0	3	1	NA	NA	NA	NA	NA	NA	NA	NA	NA	NA	NA	NA	NA	NA	NA	NA	NA	NA	NA	NA	NA	NA	NA	NA	NA	NA	NA	NA
otu1735	0	Ascomycota	3	0	3	3	NA	NA	NA	NA	NA	NA	NA	NA	NA	NA	NA	NA	NA	NA	NA	NA	NA	NA	NA	NA	NA	NA	NA	NA	NA	NA	NA	NA
otu1736	0	Ascomycota	3	0	3	1	NA	NA	NA	NA	NA	NA	NA	NA	NA	NA	NA	NA	NA	NA	NA	NA	NA	NA	NA	NA	NA	NA	NA	NA	NA	NA	NA	NA
otu1737	0	Ascomycota	0	3	3	1	NA	NA	NA	NA	NA	NA	NA	NA	NA	NA	NA	NA	NA	NA	NA	NA	NA	NA	NA	NA	NA	NA	NA	NA	NA	NA	NA	NA
otu1738	0	Ascomycota	0	3	3	1	NA	NA	NA	NA	NA	NA	NA	NA	NA	NA	NA	NA	NA	NA	NA	NA	NA	NA	NA	NA	NA	NA	NA	NA	NA	NA	NA	NA
otu1739	0	Basidiomycota	3	0	3	3	NA	NA	NA	NA	NA	NA	NA	NA	NA	NA	NA	NA	NA	NA	NA	NA	NA	NA	NA	NA	NA	NA	NA	NA	NA	NA	NA	NA
otu174	0	Basidiomycota	176	0	176	7	-0.267694095621781	-1.65570648089519	NA	NA	-0.719699803551547	1.28486233187351	NA	NA	NA	NA	NA	NA	NA	NA	0.023605157764737	1.29461833996368	NA	NA	0.75486394868711	3.7191184266222	NA	NA	NA	NA	NA	NA	NA	NA
otu1740	0	Ascomycota	0	3	3	1	NA	NA	NA	NA	NA	NA	NA	NA	NA	NA	NA	NA	NA	NA	NA	NA	NA	NA	NA	NA	NA	NA	NA	NA	NA	NA	NA	NA
otu1741	0	Basidiomycota	3	0	3	2	NA	NA	NA	NA	NA	NA	NA	NA	NA	NA	NA	NA	NA	NA	NA	NA	NA	NA	NA	NA	NA	NA	NA	NA	NA	NA	NA	NA
otu1742	0	Ascomycota	3	0	3	3	NA	NA	NA	NA	NA	NA	NA	NA	NA	NA	NA	NA	NA	NA	NA	NA	NA	NA	NA	NA	NA	NA	NA	NA	NA	NA	NA	NA
otu1743	0	Ascomycota	0	3	3	3	NA	NA	NA	NA	NA	NA	NA	NA	NA	NA	NA	NA	NA	NA	NA	NA	NA	NA	NA	NA	NA	NA	NA	NA	NA	NA	NA	NA
otu1744	0	Unknown	0	3	3	2	NA	NA	NA	NA	NA	NA	NA	NA	NA	NA	NA	NA	NA	NA	NA	NA	NA	NA	NA	NA	NA	NA	NA	NA	NA	NA	NA	NA
otu1745	0	Unknown	0	3	3	3	NA	NA	NA	NA	NA	NA	NA	NA	NA	NA	NA	NA	NA	NA	NA	NA	NA	NA	NA	NA	NA	NA	NA	NA	NA	NA	NA	NA
otu1747	0	Unknown	3	0	3	3	NA	NA	NA	NA	NA	NA	NA	NA	NA	NA	NA	NA	NA	NA	NA	NA	NA	NA	NA	NA	NA	NA	NA	NA	NA	NA	NA	NA
otu1748	0	Ascomycota	0	3	3	1	NA	NA	NA	NA	NA	NA	NA	NA	NA	NA	NA	NA	NA	NA	NA	NA	NA	NA	NA	NA	NA	NA	NA	NA	NA	NA	NA	NA
otu1749	0	Basidiomycota	0	2	2	1	NA	NA	NA	NA	NA	NA	NA	NA	NA	NA	NA	NA	NA	NA	NA	NA	NA	NA	NA	NA	NA	NA	NA	NA	NA	NA	NA	NA
otu175	0	Zygomycota	0	74	74	12	NA	NA	NA	NA	NA	NA	-0.854662455339666	-0.867056924310038	NA	NA	NA	NA	NA	NA	NA	NA	NA	NA	NA	NA	0.28621452763718	0.403292005743736	NA	NA	NA	NA	NA	NA
otu1751	0	Unknown	0	3	3	3	NA	NA	NA	NA	NA	NA	-0.647183474443759	-0.841221321887631	NA	NA	NA	NA	NA	NA	NA	NA	NA	NA	NA	NA	0.0984710367381039	0.227769823795568	NA	NA	NA	NA	NA	NA
otu1752	0	Ascomycota	3	0	3	2	NA	NA	NA	NA	NA	NA	NA	NA	NA	NA	NA	NA	NA	NA	NA	NA	NA	NA	NA	NA	NA	NA	NA	NA	NA	NA	NA	NA
otu1753	0	Basidiomycota	0	3	3	2	NA	NA	NA	NA	NA	NA	NA	NA	NA	NA	NA	NA	NA	NA	NA	NA	NA	NA	NA	NA	NA	NA	NA	NA	NA	NA	NA	NA
otu1756	0	Unknown	0	3	3	3	NA	NA	NA	NA	NA	NA	NA	NA	NA	NA	NA	NA	NA	NA	NA	NA	NA	NA	NA	NA	NA	NA	NA	NA	NA	NA	NA	NA
otu1758	0	Unknown	0	3	3	2	NA	NA	NA	NA	NA	NA	NA	NA	NA	NA	NA	NA	NA	NA	NA	NA	NA	NA	NA	NA	NA	NA	NA	NA	NA	NA	NA	NA
otu1759	0	Ascomycota	0	3	3	1	NA	NA	NA	NA	NA	NA	NA	NA	NA	NA	NA	NA	NA	NA	NA	NA	NA	NA	NA	NA	NA	NA	NA	NA	NA	NA	NA	NA
otu1760	0	Ascomycota	0	3	3	2	NA	NA	NA	NA	NA	NA	NA	NA	NA	NA	NA	NA	NA	NA	NA	NA	NA	NA	NA	NA	NA	NA	NA	NA	NA	NA	NA	NA
otu1761	0	Ascomycota	0	2	2	2	NA	NA	NA	NA	NA	NA	NA	NA	NA	NA	NA	NA	NA	NA	NA	NA	NA	NA	NA	NA	NA	NA	NA	NA	NA	NA	NA	NA
otu1762	0	Basidiomycota	3	0	3	3	NA	NA	NA	NA	NA	NA	NA	NA	NA	NA	NA	NA	NA	NA	NA	NA	NA	NA	NA	NA	NA	NA	NA	NA	NA	NA	NA	NA
otu1763	0	Unknown	0	3	3	3	NA	NA	NA	NA	NA	NA	NA	NA	NA	NA	NA	NA	NA	NA	NA	NA	NA	NA	NA	NA	NA	NA	NA	NA	NA	NA	NA	NA
otu1765	0	Ascomycota	3	0	3	2	NA	NA	NA	NA	NA	NA	NA	NA	NA	NA	NA	NA	NA	NA	NA	NA	NA	NA	NA	NA	NA	NA	NA	NA	NA	NA	NA	NA
otu1766	0	Ascomycota	3	0	3	1	NA	NA	NA	NA	NA	NA	NA	NA	NA	NA	NA	NA	NA	NA	NA	NA	NA	NA	NA	NA	NA	NA	NA	NA	NA	NA	NA	NA
otu1767	0	Ascomycota	3	0	3	2	NA	NA	NA	NA	NA	NA	NA	NA	NA	NA	NA	NA	NA	NA	NA	NA	NA	NA	NA	NA	NA	NA	NA	NA	NA	NA	NA	NA
otu1768	0	Ascomycota	3	0	3	2	NA	NA	NA	NA	NA	NA	NA	NA	NA	NA	NA	NA	NA	NA	NA	NA	NA	NA	NA	NA	NA	NA	NA	NA	NA	NA	NA	NA
otu1769	0	Ascomycota	3	0	3	2	NA	NA	NA	NA	NA	NA	NA	NA	NA	NA	NA	NA	NA	NA	NA	NA	NA	NA	NA	NA	NA	NA	NA	NA	NA	NA	NA	NA
otu177	0	Basidiomycota	173	0	173	22	-0.177390879073373	-0.421171151853158	NA	NA	-0.247704980466888	0.25942376055134	NA	NA	NA	NA	NA	NA	NA	NA	0.0276414376249335	0.223388608493046	NA	NA	0.238453733212372	0.40431052460842	NA	NA	NA	NA	NA	NA	NA	NA
otu1772	0	Ascomycota	3	0	3	2	NA	NA	NA	NA	NA	NA	NA	NA	NA	NA	NA	NA	NA	NA	NA	NA	NA	NA	NA	NA	NA	NA	NA	NA	NA	NA	NA	NA
otu1773	0	Unknown	3	0	3	2	NA	NA	NA	NA	NA	NA	NA	NA	NA	NA	NA	NA	NA	NA	NA	NA	NA	NA	NA	NA	NA	NA	NA	NA	NA	NA	NA	NA
otu1774	0	Ascomycota	3	0	3	3	NA	NA	NA	NA	NA	NA	NA	NA	NA	NA	NA	NA	NA	NA	NA	NA	NA	NA	NA	NA	NA	NA	NA	NA	NA	NA	NA	NA
otu1775	0	Unknown	3	0	3	1	NA	NA	NA	NA	NA	NA	NA	NA	NA	NA	NA	NA	NA	NA	NA	NA	NA	NA	NA	NA	NA	NA	NA	NA	NA	NA	NA	NA
otu1777	0	Ascomycota	0	3	3	3	NA	NA	NA	NA	NA	NA	NA	NA	NA	NA	NA	NA	NA	NA	NA	NA	NA	NA	NA	NA	NA	NA	NA	NA	NA	NA	NA	NA
otu1778	0	Basidiomycota	3	0	3	2	NA	NA	NA	NA	NA	NA	NA	NA	NA	NA	NA	NA	NA	NA	NA	NA	NA	NA	NA	NA	NA	NA	NA	NA	NA	NA	NA	NA
otu1779	0	Ascomycota	0	3	3	2	NA	NA	NA	NA	NA	NA	NA	NA	NA	NA	NA	NA	NA	NA	NA	NA	NA	NA	NA	NA	NA	NA	NA	NA	NA	NA	NA	NA
otu178	0	Ascomycota	0	170	170	16	NA	NA	NA	NA	NA	NA	0.644055787853671	0.0244567579524519	-0.622551304992883	0.136592350519924	NA	NA	NA	NA	NA	NA	NA	NA	NA	NA	0.422593433356057	0.000834248645697167	0.866763907334184	0.0477884524804321	NA	NA	NA	NA
otu1780	0	Ascomycota	0	3	3	2	NA	NA	NA	NA	NA	NA	NA	NA	NA	NA	NA	NA	NA	NA	NA	NA	NA	NA	NA	NA	NA	NA	NA	NA	NA	NA	NA	NA
otu1781	0	Ascomycota	3	0	3	1	NA	NA	NA	NA	NA	NA	NA	NA	NA	NA	NA	NA	NA	NA	NA	NA	NA	NA	NA	NA	NA	NA	NA	NA	NA	NA	NA	NA
otu1783	0	Basidiomycota	0	2	2	2	NA	NA	NA	NA	NA	NA	NA	NA	NA	NA	NA	NA	NA	NA	NA	NA	NA	NA	NA	NA	NA	NA	NA	NA	NA	NA	NA	NA
otu1784	0	Basidiomycota	3	0	3	3	NA	NA	NA	NA	NA	NA	NA	NA	NA	NA	NA	NA	NA	NA	NA	NA	NA	NA	NA	NA	NA	NA	NA	NA	NA	NA	NA	NA
otu1786	0	Ascomycota	0	3	3	3	NA	NA	NA	NA	NA	NA	NA	NA	NA	NA	NA	NA	NA	NA	NA	NA	NA	NA	NA	NA	NA	NA	NA	NA	NA	NA	NA	NA
otu1787	0	Ascomycota	3	0	3	2	NA	NA	NA	NA	NA	NA	NA	NA	NA	NA	NA	NA	NA	NA	NA	NA	NA	NA	NA	NA	NA	NA	NA	NA	NA	NA	NA	NA
otu1788	0	Basidiomycota	0	3	3	3	NA	NA	NA	NA	NA	NA	NA	NA	NA	NA	NA	NA	NA	NA	NA	NA	NA	NA	NA	NA	NA	NA	NA	NA	NA	NA	NA	NA
otu1789	0	Ascomycota	3	0	3	3	NA	NA	NA	NA	NA	NA	NA	NA	NA	NA	NA	NA	NA	NA	NA	NA	NA	NA	NA	NA	NA	NA	NA	NA	NA	NA	NA	NA
otu179	0	Ascomycota	0	173	173	4	NA	NA	NA	NA	NA	NA	1.4040910146562	-0.204164885753236	-1.38188506748636	0.240239534418798	NA	NA	NA	NA	NA	NA	NA	NA	NA	NA	0.617992107668257	0.0178886051700919	1.31404733528556	0.0454857965073235	NA	NA	NA	NA
otu1790	0	Ascomycota	0	3	3	2	NA	NA	NA	NA	NA	NA	NA	NA	NA	NA	NA	NA	NA	NA	NA	NA	NA	NA	NA	NA	NA	NA	NA	NA	NA	NA	NA	NA
otu1791	0	Ascomycota	3	0	3	1	NA	NA	NA	NA	NA	NA	NA	NA	NA	NA	NA	NA	NA	NA	NA	NA	NA	NA	NA	NA	NA	NA	NA	NA	NA	NA	NA	NA
otu1793	0	Basidiomycota	3	0	3	2	NA	NA	NA	NA	NA	NA	NA	NA	NA	NA	NA	NA	NA	NA	NA	NA	NA	NA	NA	NA	NA	NA	NA	NA	NA	NA	NA	NA
otu1794	0	Ascomycota	0	3	3	2	NA	NA	NA	NA	NA	NA	NA	NA	NA	NA	NA	NA	NA	NA	NA	NA	NA	NA	NA	NA	NA	NA	NA	NA	NA	NA	NA	NA
otu1795	0	Ascomycota	3	0	3	2	NA	NA	NA	NA	NA	NA	NA	NA	NA	NA	NA	NA	NA	NA	NA	NA	NA	NA	NA	NA	NA	NA	NA	NA	NA	NA	NA	NA
otu1796	0	Basidiomycota	3	0	3	1	NA	NA	NA	NA	NA	NA	NA	NA	NA	NA	NA	NA	NA	NA	NA	NA	NA	NA	NA	NA	NA	NA	NA	NA	NA	NA	NA	NA
otu1797	0	Ascomycota	3	0	3	2	NA	NA	NA	NA	NA	NA	NA	NA	NA	NA	NA	NA	NA	NA	NA	NA	NA	NA	NA	NA	NA	NA	NA	NA	NA	NA	NA	NA
otu1798	0	Basidiomycota	0	3	3	1	NA	NA	NA	NA	NA	NA	NA	NA	NA	NA	NA	NA	NA	NA	NA	NA	NA	NA	NA	NA	NA	NA	NA	NA	NA	NA	NA	NA
otu1799	0	Ascomycota	0	3	3	3	NA	NA	NA	NA	NA	NA	NA	NA	NA	NA	NA	NA	NA	NA	NA	NA	NA	NA	NA	NA	NA	NA	NA	NA	NA	NA	NA	NA
otu18	0	Ascomycota	1688	0	1688	9	-0.0883652325691847	-0.811951482375572	0.0396966452430516	-0.908157152998173	NA	NA	NA	NA	NA	NA	NA	NA	NA	NA	0.0034295008040284	0.415120281588508	0.000978072828303117	0.755568833867762	NA	NA	NA	NA	NA	NA	NA	NA	NA	NA
otu180	0	Basidiomycota	0	169	169	3	NA	NA	NA	NA	NA	NA	-0.836963104913885	-1.11874381755521	NA	NA	-0.801350393446456	-0.617565704434335	NA	NA	NA	NA	NA	NA	NA	NA	0.164689647322112	0.4028440361641	NA	NA	0.320619432136362	0.318642978549026	NA	NA
otu1800	0	Ascomycota	0	3	3	1	NA	NA	NA	NA	NA	NA	NA	NA	NA	NA	NA	NA	NA	NA	NA	NA	NA	NA	NA	NA	NA	NA	NA	NA	NA	NA	NA	NA
otu1801	0	Basidiomycota	3	0	3	3	NA	NA	NA	NA	NA	NA	NA	NA	NA	NA	NA	NA	NA	NA	NA	NA	NA	NA	NA	NA	NA	NA	NA	NA	NA	NA	NA	NA
otu1802	0	Glomeromycota	0	3	3	1	NA	NA	NA	NA	NA	NA	NA	NA	NA	NA	NA	NA	NA	NA	NA	NA	NA	NA	NA	NA	NA	NA	NA	NA	NA	NA	NA	NA
otu1803	0	Basidiomycota	3	0	3	1	NA	NA	NA	NA	NA	NA	NA	NA	NA	NA	NA	NA	NA	NA	NA	NA	NA	NA	NA	NA	NA	NA	NA	NA	NA	NA	NA	NA
otu1805	0	Ascomycota	0	3	3	2	NA	NA	NA	NA	NA	NA	NA	NA	NA	NA	NA	NA	NA	NA	NA	NA	NA	NA	NA	NA	NA	NA	NA	NA	NA	NA	NA	NA
otu1806	0	Basidiomycota	0	3	3	3	NA	NA	NA	NA	NA	NA	NA	NA	NA	NA	NA	NA	NA	NA	NA	NA	NA	NA	NA	NA	NA	NA	NA	NA	NA	NA	NA	NA
otu1807	0	Glomeromycota	0	3	3	1	NA	NA	NA	NA	NA	NA	NA	NA	NA	NA	NA	NA	NA	NA	NA	NA	NA	NA	NA	NA	NA	NA	NA	NA	NA	NA	NA	NA
otu1809	0	Ascomycota	0	3	3	1	NA	NA	NA	NA	NA	NA	NA	NA	NA	NA	NA	NA	NA	NA	NA	NA	NA	NA	NA	NA	NA	NA	NA	NA	NA	NA	NA	NA
otu181	0	Ascomycota	170	0	170	10	1.5001776313252	0.47199644820205	1.51195951082181	0.708647863373989	NA	NA	NA	NA	NA	NA	NA	NA	NA	NA	0.864891210310909	0.122743727635088	1.2415149602465	0.402551117640109	NA	NA	NA	NA	NA	NA	NA	NA	NA	NA
otu1810	0	Ascomycota	0	3	3	2	NA	NA	NA	NA	NA	NA	NA	NA	NA	NA	NA	NA	NA	NA	NA	NA	NA	NA	NA	NA	NA	NA	NA	NA	NA	NA	NA	NA
otu1814	0	Basidiomycota	0	3	3	1	NA	NA	NA	NA	NA	NA	NA	NA	NA	NA	NA	NA	NA	NA	NA	NA	NA	NA	NA	NA	NA	NA	NA	NA	NA	NA	NA	NA
otu1817	0	Ascomycota	0	3	3	1	NA	NA	NA	NA	NA	NA	NA	NA	NA	NA	NA	NA	NA	NA	NA	NA	NA	NA	NA	NA	NA	NA	NA	NA	NA	NA	NA	NA
otu1819	0	Unknown	0	3	3	3	NA	NA	NA	NA	NA	NA	NA	NA	NA	NA	NA	NA	NA	NA	NA	NA	NA	NA	NA	NA	NA	NA	NA	NA	NA	NA	NA	NA
otu182	0	Basidiomycota	167	0	167	9	1.32710173225658	0.540766029106729	NA	NA	1.46210550764083	-0.170191090790547	NA	NA	NA	NA	NA	NA	NA	NA	0.580146604695866	0.138100057838682	NA	NA	3.11546834111067	0.0652529960644227	NA	NA	NA	NA	NA	NA	NA	NA
otu1820	0	Basidiomycota	0	2	2	2	NA	NA	NA	NA	NA	NA	NA	NA	NA	NA	NA	NA	NA	NA	NA	NA	NA	NA	NA	NA	NA	NA	NA	NA	NA	NA	NA	NA
otu1822	0	Ascomycota	0	3	3	2	NA	NA	NA	NA	NA	NA	NA	NA	NA	NA	NA	NA	NA	NA	NA	NA	NA	NA	NA	NA	NA	NA	NA	NA	NA	NA	NA	NA
otu1823	0	Unknown	0	3	3	1	NA	NA	NA	NA	NA	NA	NA	NA	NA	NA	NA	NA	NA	NA	NA	NA	NA	NA	NA	NA	NA	NA	NA	NA	NA	NA	NA	NA
otu1824	0	Ascomycota	0	3	3	1	NA	NA	NA	NA	NA	NA	NA	NA	NA	NA	NA	NA	NA	NA	NA	NA	NA	NA	NA	NA	NA	NA	NA	NA	NA	NA	NA	NA
otu1827	0	Unknown	0	3	3	1	NA	NA	NA	NA	NA	NA	NA	NA	NA	NA	NA	NA	NA	NA	NA	NA	NA	NA	NA	NA	NA	NA	NA	NA	NA	NA	NA	NA
otu1828	0	Basidiomycota	0	2	2	2	NA	NA	NA	NA	NA	NA	NA	NA	NA	NA	NA	NA	NA	NA	NA	NA	NA	NA	NA	NA	NA	NA	NA	NA	NA	NA	NA	NA
otu183	0	Zygomycota	0	18	18	8	NA	NA	NA	NA	NA	NA	-0.334883770371603	1.09688894280559	NA	NA	NA	NA	NA	NA	NA	NA	NA	NA	NA	NA	0.0263658558407125	0.387258500192127	NA	NA	NA	NA	NA	NA
otu1830	0	Unknown	0	3	3	3	NA	NA	NA	NA	NA	NA	NA	NA	NA	NA	NA	NA	NA	NA	NA	NA	NA	NA	NA	NA	NA	NA	NA	NA	NA	NA	NA	NA
otu1831	0	Ascomycota	0	3	3	3	NA	NA	NA	NA	NA	NA	NA	NA	NA	NA	NA	NA	NA	NA	NA	NA	NA	NA	NA	NA	NA	NA	NA	NA	NA	NA	NA	NA
otu1832	0	Ascomycota	3	0	3	3	NA	NA	NA	NA	NA	NA	NA	NA	NA	NA	NA	NA	NA	NA	NA	NA	NA	NA	NA	NA	NA	NA	NA	NA	NA	NA	NA	NA
otu1833	0	Basidiomycota	0	3	3	2	NA	NA	NA	NA	NA	NA	NA	NA	NA	NA	NA	NA	NA	NA	NA	NA	NA	NA	NA	NA	NA	NA	NA	NA	NA	NA	NA	NA
otu1835	0	Basidiomycota	0	2	2	2	NA	NA	NA	NA	NA	NA	NA	NA	NA	NA	NA	NA	NA	NA	NA	NA	NA	NA	NA	NA	NA	NA	NA	NA	NA	NA	NA	NA
otu1836	0	Ascomycota	0	3	3	1	NA	NA	NA	NA	NA	NA	NA	NA	NA	NA	NA	NA	NA	NA	NA	NA	NA	NA	NA	NA	NA	NA	NA	NA	NA	NA	NA	NA
otu1837	0	Unknown	0	2	2	1	NA	NA	NA	NA	NA	NA	NA	NA	NA	NA	NA	NA	NA	NA	NA	NA	NA	NA	NA	NA	NA	NA	NA	NA	NA	NA	NA	NA
otu1838	0	Ascomycota	0	3	3	2	NA	NA	NA	NA	NA	NA	NA	NA	NA	NA	NA	NA	NA	NA	NA	NA	NA	NA	NA	NA	NA	NA	NA	NA	NA	NA	NA	NA
otu1839	0	Glomeromycota	0	3	3	2	NA	NA	NA	NA	NA	NA	NA	NA	NA	NA	NA	NA	NA	NA	NA	NA	NA	NA	NA	NA	NA	NA	NA	NA	NA	NA	NA	NA
otu184	0	Unknown	164	0	164	9	1.28141329071244	-0.252628455358321	NA	NA	NA	NA	NA	NA	NA	NA	NA	NA	NA	NA	0.631036617033893	0.0351630372388259	NA	NA	NA	NA	NA	NA	NA	NA	NA	NA	NA	NA
otu1841	0	Basidiomycota	0	2	2	1	NA	NA	NA	NA	NA	NA	NA	NA	NA	NA	NA	NA	NA	NA	NA	NA	NA	NA	NA	NA	NA	NA	NA	NA	NA	NA	NA	NA
otu1842	0	Unknown	3	0	3	3	NA	NA	NA	NA	NA	NA	NA	NA	NA	NA	NA	NA	NA	NA	NA	NA	NA	NA	NA	NA	NA	NA	NA	NA	NA	NA	NA	NA
otu1843	0	Unknown	0	3	3	3	NA	NA	NA	NA	NA	NA	NA	NA	NA	NA	NA	NA	NA	NA	NA	NA	NA	NA	NA	NA	NA	NA	NA	NA	NA	NA	NA	NA
otu1844	0	Ascomycota	3	0	3	2	NA	NA	NA	NA	NA	NA	NA	NA	NA	NA	NA	NA	NA	NA	NA	NA	NA	NA	NA	NA	NA	NA	NA	NA	NA	NA	NA	NA
otu1845	0	Ascomycota	3	0	3	2	NA	NA	NA	NA	NA	NA	NA	NA	NA	NA	NA	NA	NA	NA	NA	NA	NA	NA	NA	NA	NA	NA	NA	NA	NA	NA	NA	NA
otu1847	0	Ascomycota	0	3	3	2	NA	NA	NA	NA	NA	NA	NA	NA	NA	NA	NA	NA	NA	NA	NA	NA	NA	NA	NA	NA	NA	NA	NA	NA	NA	NA	NA	NA
otu1848	0	Unknown	0	3	3	1	NA	NA	NA	NA	NA	NA	NA	NA	NA	NA	NA	NA	NA	NA	NA	NA	NA	NA	NA	NA	NA	NA	NA	NA	NA	NA	NA	NA
otu1849	0	Basidiomycota	3	0	3	2	NA	NA	NA	NA	NA	NA	NA	NA	NA	NA	NA	NA	NA	NA	NA	NA	NA	NA	NA	NA	NA	NA	NA	NA	NA	NA	NA	NA
otu185	0	Ascomycota	163	0	163	21	-0.538931288619854	-0.299078119516443	-0.516121569061417	-0.373286165970551	NA	NA	NA	NA	NA	NA	NA	NA	NA	NA	0.175403216743098	0.0774436431287513	0.227337090573096	0.175524808655814	NA	NA	NA	NA	NA	NA	NA	NA	NA	NA
otu1850	0	Basidiomycota	0	2	2	1	NA	NA	NA	NA	NA	NA	NA	NA	NA	NA	NA	NA	NA	NA	NA	NA	NA	NA	NA	NA	NA	NA	NA	NA	NA	NA	NA	NA
otu1851	0	Ascomycota	0	3	3	1	NA	NA	NA	NA	NA	NA	NA	NA	NA	NA	NA	NA	NA	NA	NA	NA	NA	NA	NA	NA	NA	NA	NA	NA	NA	NA	NA	NA
otu1852	0	Ascomycota	0	2	2	1	NA	NA	NA	NA	NA	NA	NA	NA	NA	NA	NA	NA	NA	NA	NA	NA	NA	NA	NA	NA	NA	NA	NA	NA	NA	NA	NA	NA
otu1854	0	Unknown	0	3	3	3	NA	NA	NA	NA	NA	NA	NA	NA	NA	NA	NA	NA	NA	NA	NA	NA	NA	NA	NA	NA	NA	NA	NA	NA	NA	NA	NA	NA
otu1858	0	Basidiomycota	0	3	3	1	NA	NA	NA	NA	NA	NA	NA	NA	NA	NA	NA	NA	NA	NA	NA	NA	NA	NA	NA	NA	NA	NA	NA	NA	NA	NA	NA	NA
otu186	0	Basidiomycota	161	0	161	22	-0.381934501703522	-0.248134827960379	NA	NA	-0.480560032607889	-0.151798251107992	NA	NA	NA	NA	NA	NA	NA	NA	0.152163138298448	0.092077360139076	NA	NA	1.06577017757906	0.164385194543039	NA	NA	NA	NA	NA	NA	NA	NA
otu1860	0	Ascomycota	0	3	3	2	NA	NA	NA	NA	NA	NA	NA	NA	NA	NA	NA	NA	NA	NA	NA	NA	NA	NA	NA	NA	NA	NA	NA	NA	NA	NA	NA	NA
otu1861	0	Ascomycota	0	3	3	3	NA	NA	NA	NA	NA	NA	NA	NA	NA	NA	NA	NA	NA	NA	NA	NA	NA	NA	NA	NA	NA	NA	NA	NA	NA	NA	NA	NA
otu1863	0	Basidiomycota	0	2	2	2	NA	NA	NA	NA	NA	NA	NA	NA	NA	NA	NA	NA	NA	NA	NA	NA	NA	NA	NA	NA	NA	NA	NA	NA	NA	NA	NA	NA
otu1865	0	Unknown	0	3	3	1	NA	NA	NA	NA	NA	NA	NA	NA	NA	NA	NA	NA	NA	NA	NA	NA	NA	NA	NA	NA	NA	NA	NA	NA	NA	NA	NA	NA
otu1866	0	Ascomycota	3	0	3	2	NA	NA	NA	NA	NA	NA	NA	NA	NA	NA	NA	NA	NA	NA	NA	NA	NA	NA	NA	NA	NA	NA	NA	NA	NA	NA	NA	NA
otu1867	0	Ascomycota	0	2	2	2	NA	NA	NA	NA	NA	NA	NA	NA	NA	NA	NA	NA	NA	NA	NA	NA	NA	NA	NA	NA	NA	NA	NA	NA	NA	NA	NA	NA
otu1869	0	Unknown	0	3	3	1	NA	NA	NA	NA	NA	NA	NA	NA	NA	NA	NA	NA	NA	NA	NA	NA	NA	NA	NA	NA	NA	NA	NA	NA	NA	NA	NA	NA
otu187	0	Ascomycota	159	0	159	21	-0.190463864147973	0.606966938912562	-0.228711793927289	0.522642251694067	NA	NA	NA	NA	NA	NA	NA	NA	NA	NA	0.0318656834227289	0.463952865987992	0.0649337819109978	0.500484979293573	NA	NA	NA	NA	NA	NA	NA	NA	NA	NA
otu1870	0	Unknown	0	3	3	1	NA	NA	NA	NA	NA	NA	NA	NA	NA	NA	NA	NA	NA	NA	NA	NA	NA	NA	NA	NA	NA	NA	NA	NA	NA	NA	NA	NA
otu1872	0	Ascomycota	0	3	3	3	NA	NA	NA	NA	NA	NA	NA	NA	NA	NA	NA	NA	NA	NA	NA	NA	NA	NA	NA	NA	NA	NA	NA	NA	NA	NA	NA	NA
otu1876	0	Basidiomycota	0	3	3	3	NA	NA	NA	NA	NA	NA	NA	NA	NA	NA	NA	NA	NA	NA	NA	NA	NA	NA	NA	NA	NA	NA	NA	NA	NA	NA	NA	NA
otu1877	0	Unknown	0	3	3	2	NA	NA	NA	NA	NA	NA	NA	NA	NA	NA	NA	NA	NA	NA	NA	NA	NA	NA	NA	NA	NA	NA	NA	NA	NA	NA	NA	NA
otu1878	0	Ascomycota	0	3	3	2	NA	NA	NA	NA	NA	NA	NA	NA	NA	NA	NA	NA	NA	NA	NA	NA	NA	NA	NA	NA	NA	NA	NA	NA	NA	NA	NA	NA
otu188	0	Ascomycota	155	0	155	14	0.640932005100761	0.372592693605704	0.666239202356239	0.414588480524934	NA	NA	NA	NA	NA	NA	NA	NA	NA	NA	0.180423031998586	0.087414295703783	0.275501487953453	0.157465886130647	NA	NA	NA	NA	NA	NA	NA	NA	NA	NA
otu1880	0	Unknown	0	3	3	1	NA	NA	NA	NA	NA	NA	NA	NA	NA	NA	NA	NA	NA	NA	NA	NA	NA	NA	NA	NA	NA	NA	NA	NA	NA	NA	NA	NA
otu1886	0	Ascomycota	0	2	2	2	NA	NA	NA	NA	NA	NA	NA	NA	NA	NA	NA	NA	NA	NA	NA	NA	NA	NA	NA	NA	NA	NA	NA	NA	NA	NA	NA	NA
otu1887	0	Unknown	3	0	3	2	NA	NA	NA	NA	NA	NA	NA	NA	NA	NA	NA	NA	NA	NA	NA	NA	NA	NA	NA	NA	NA	NA	NA	NA	NA	NA	NA	NA
otu1888	0	Ascomycota	0	3	3	1	NA	NA	NA	NA	NA	NA	NA	NA	NA	NA	NA	NA	NA	NA	NA	NA	NA	NA	NA	NA	NA	NA	NA	NA	NA	NA	NA	NA
otu189	0	Ascomycota	0	150	150	11	NA	NA	NA	NA	NA	NA	-0.598915823867888	1.69041360855106	1.03431718177864	1.17980033565535	NA	NA	NA	NA	NA	NA	NA	NA	NA	NA	0.112440814748336	1.22631019608529	0.736164109500557	1.09699305934312	NA	NA	NA	NA
otu1892	0	Ascomycota	3	0	3	2	NA	NA	NA	NA	NA	NA	NA	NA	NA	NA	NA	NA	NA	NA	NA	NA	NA	NA	NA	NA	NA	NA	NA	NA	NA	NA	NA	NA
otu1894	0	Ascomycota	0	3	3	1	NA	NA	NA	NA	NA	NA	NA	NA	NA	NA	NA	NA	NA	NA	NA	NA	NA	NA	NA	NA	NA	NA	NA	NA	NA	NA	NA	NA
otu19	0	Basidiomycota	0	118	118	17	NA	NA	NA	NA	NA	NA	-0.320748588078284	-0.390569560790968	NA	NA	-0.317782997516894	-0.154447752540811	NA	NA	NA	NA	NA	NA	NA	NA	0.0806235512615617	0.16366325107014	NA	NA	0.168067984265822	0.0664324002509597	NA	NA
otu190	0	Ascomycota	154	0	154	17	-0.557964782253342	0.377655895627382	-0.555345798038077	0.230241994108296	NA	NA	NA	NA	NA	NA	NA	NA	NA	NA	0.273471221735303	0.179612404834135	0.382842865081789	0.0971294861862837	NA	NA	NA	NA	NA	NA	NA	NA	NA	NA
otu1908	0	Basidiomycota	3	0	3	2	NA	NA	NA	NA	NA	NA	NA	NA	NA	NA	NA	NA	NA	NA	NA	NA	NA	NA	NA	NA	NA	NA	NA	NA	NA	NA	NA	NA
otu191	0	Basidiomycota	150	0	150	10	0.134320963734329	-1.04549276703164	NA	NA	-0.0296829793938313	0.8239910945812	NA	NA	NA	NA	NA	NA	NA	NA	0.00594315313984241	0.516198957146156	NA	NA	0.00128404693172466	1.52957877798754	NA	NA	NA	NA	NA	NA	NA	NA
otu192	0	Basidiomycota	0	149	149	6	NA	NA	NA	NA	NA	NA	-0.684496448050278	0.447543708598348	NA	NA	-0.750222136453834	-0.647490262430846	NA	NA	NA	NA	NA	NA	NA	NA	0.110152934064365	0.0644683499456166	NA	NA	0.281011880137893	0.350271252843102	NA	NA
otu1920	0	Ascomycota	0	3	3	2	NA	NA	NA	NA	NA	NA	NA	NA	NA	NA	NA	NA	NA	NA	NA	NA	NA	NA	NA	NA	NA	NA	NA	NA	NA	NA	NA	NA
otu1924	0	Ascomycota	3	0	3	2	NA	NA	NA	NA	NA	NA	NA	NA	NA	NA	NA	NA	NA	NA	NA	NA	NA	NA	NA	NA	NA	NA	NA	NA	NA	NA	NA	NA
otu1925	0	Basidiomycota	0	2	2	1	NA	NA	NA	NA	NA	NA	NA	NA	NA	NA	NA	NA	NA	NA	NA	NA	NA	NA	NA	NA	NA	NA	NA	NA	NA	NA	NA	NA
otu193	0	Basidiomycota	149	1	150	19	0.327875904102086	-0.197465359055392	NA	NA	0.299606152259795	0.268524805620456	NA	NA	NA	NA	NA	NA	NA	NA	0.0826275946594465	0.0429668663921712	NA	NA	0.305241905357376	0.37902898319429	NA	NA	NA	NA	NA	NA	NA	NA
otu1931	0	Ascomycota	3	0	3	3	NA	NA	NA	NA	NA	NA	NA	NA	NA	NA	NA	NA	NA	NA	NA	NA	NA	NA	NA	NA	NA	NA	NA	NA	NA	NA	NA	NA
otu1935	0	Basidiomycota	0	3	3	2	NA	NA	NA	NA	NA	NA	NA	NA	NA	NA	NA	NA	NA	NA	NA	NA	NA	NA	NA	NA	NA	NA	NA	NA	NA	NA	NA	NA
otu194	0	Ascomycota	150	0	150	4	NA	NA	NA	NA	NA	NA	NA	NA	NA	NA	NA	NA	NA	NA	NA	NA	NA	NA	NA	NA	NA	NA	NA	NA	NA	NA	NA	NA
otu1940	0	Basidiomycota	3	0	3	2	NA	NA	NA	NA	NA	NA	NA	NA	NA	NA	NA	NA	NA	NA	NA	NA	NA	NA	NA	NA	NA	NA	NA	NA	NA	NA	NA	NA
otu1941	0	Ascomycota	0	3	3	1	NA	NA	NA	NA	NA	NA	NA	NA	NA	NA	NA	NA	NA	NA	NA	NA	NA	NA	NA	NA	NA	NA	NA	NA	NA	NA	NA	NA
otu1942	0	Zygomycota	0	3	3	3	NA	NA	NA	NA	NA	NA	NA	NA	NA	NA	NA	NA	NA	NA	NA	NA	NA	NA	NA	NA	NA	NA	NA	NA	NA	NA	NA	NA
otu1943	0	Ascomycota	0	2	2	1	NA	NA	NA	NA	NA	NA	NA	NA	NA	NA	NA	NA	NA	NA	NA	NA	NA	NA	NA	NA	NA	NA	NA	NA	NA	NA	NA	NA
otu1947	0	Basidiomycota	0	3	3	3	NA	NA	NA	NA	NA	NA	NA	NA	NA	NA	NA	NA	NA	NA	NA	NA	NA	NA	NA	NA	NA	NA	NA	NA	NA	NA	NA	NA
otu195	0	Ascomycota	149	0	149	21	0.511332417551848	0.272597663846452	0.526276929977204	0.304990278193517	NA	NA	NA	NA	NA	NA	NA	NA	NA	NA	0.215315842556362	0.0877322617188026	0.322324649374147	0.159781054822752	NA	NA	NA	NA	NA	NA	NA	NA	NA	NA
otu1952	0	Ascomycota	0	3	3	1	NA	NA	NA	NA	NA	NA	NA	NA	NA	NA	NA	NA	NA	NA	NA	NA	NA	NA	NA	NA	NA	NA	NA	NA	NA	NA	NA	NA
otu1957	0	Ascomycota	0	2	2	2	NA	NA	NA	NA	NA	NA	NA	NA	NA	NA	NA	NA	NA	NA	NA	NA	NA	NA	NA	NA	NA	NA	NA	NA	NA	NA	NA	NA
otu1958	0	Ascomycota	0	2	2	2	NA	NA	NA	NA	NA	NA	NA	NA	NA	NA	NA	NA	NA	NA	NA	NA	NA	NA	NA	NA	NA	NA	NA	NA	NA	NA	NA	NA
otu1959	0	Ascomycota	2	0	2	1	NA	NA	NA	NA	NA	NA	NA	NA	NA	NA	NA	NA	NA	NA	NA	NA	NA	NA	NA	NA	NA	NA	NA	NA	NA	NA	NA	NA
otu196	0	Zygomycota	0	38	38	8	NA	NA	NA	NA	NA	NA	1.03630772515574	-0.45712594477425	NA	NA	NA	NA	NA	NA	NA	NA	NA	NA	NA	NA	0.252482419391664	0.0672585319617535	NA	NA	NA	NA	NA	NA
otu1960	0	Ascomycota	0	2	2	2	NA	NA	NA	NA	NA	NA	NA	NA	NA	NA	NA	NA	NA	NA	NA	NA	NA	NA	NA	NA	NA	NA	NA	NA	NA	NA	NA	NA
otu1961	0	Ascomycota	0	2	2	2	NA	NA	NA	NA	NA	NA	NA	NA	NA	NA	NA	NA	NA	NA	NA	NA	NA	NA	NA	NA	NA	NA	NA	NA	NA	NA	NA	NA
otu1962	0	Basidiomycota	2	0	2	1	NA	NA	NA	NA	NA	NA	NA	NA	NA	NA	NA	NA	NA	NA	NA	NA	NA	NA	NA	NA	NA	NA	NA	NA	NA	NA	NA	NA
otu1963	0	Ascomycota	0	2	2	2	NA	NA	NA	NA	NA	NA	NA	NA	NA	NA	NA	NA	NA	NA	NA	NA	NA	NA	NA	NA	NA	NA	NA	NA	NA	NA	NA	NA
otu1964	0	Ascomycota	2	0	2	2	NA	NA	NA	NA	NA	NA	NA	NA	NA	NA	NA	NA	NA	NA	NA	NA	NA	NA	NA	NA	NA	NA	NA	NA	NA	NA	NA	NA
otu1965	0	Ascomycota	0	2	2	1	NA	NA	NA	NA	NA	NA	NA	NA	NA	NA	NA	NA	NA	NA	NA	NA	NA	NA	NA	NA	NA	NA	NA	NA	NA	NA	NA	NA
otu1966	0	Ascomycota	2	0	2	2	NA	NA	NA	NA	NA	NA	NA	NA	NA	NA	NA	NA	NA	NA	NA	NA	NA	NA	NA	NA	NA	NA	NA	NA	NA	NA	NA	NA
otu1967	0	Ascomycota	0	2	2	2	NA	NA	NA	NA	NA	NA	NA	NA	NA	NA	NA	NA	NA	NA	NA	NA	NA	NA	NA	NA	NA	NA	NA	NA	NA	NA	NA	NA
otu1969	0	Ascomycota	1	1	2	2	NA	NA	NA	NA	NA	NA	NA	NA	NA	NA	NA	NA	NA	NA	NA	NA	NA	NA	NA	NA	NA	NA	NA	NA	NA	NA	NA	NA
otu197	0	Basidiomycota	0	142	142	10	NA	NA	NA	NA	NA	NA	-0.780924464496111	-0.246007195642415	NA	NA	-0.847091027166172	0.903366015945841	NA	NA	NA	NA	NA	NA	NA	NA	0.334540355523821	0.0454514819305695	NA	NA	0.835953036943481	1.59089785174771	NA	NA
otu1970	0	Basidiomycota	0	2	2	1	NA	NA	NA	NA	NA	NA	NA	NA	NA	NA	NA	NA	NA	NA	NA	NA	NA	NA	NA	NA	NA	NA	NA	NA	NA	NA	NA	NA
otu1971	0	Ascomycota	2	0	2	1	NA	NA	NA	NA	NA	NA	NA	NA	NA	NA	NA	NA	NA	NA	NA	NA	NA	NA	NA	NA	NA	NA	NA	NA	NA	NA	NA	NA
otu1972	0	Ascomycota	2	0	2	1	NA	NA	NA	NA	NA	NA	NA	NA	NA	NA	NA	NA	NA	NA	NA	NA	NA	NA	NA	NA	NA	NA	NA	NA	NA	NA	NA	NA
otu1973	0	Ascomycota	2	0	2	2	NA	NA	NA	NA	NA	NA	NA	NA	NA	NA	NA	NA	NA	NA	NA	NA	NA	NA	NA	NA	NA	NA	NA	NA	NA	NA	NA	NA
otu1974	0	Ascomycota	2	0	2	1	NA	NA	NA	NA	NA	NA	NA	NA	NA	NA	NA	NA	NA	NA	NA	NA	NA	NA	NA	NA	NA	NA	NA	NA	NA	NA	NA	NA
otu1975	0	Ascomycota	2	0	2	1	NA	NA	NA	NA	NA	NA	NA	NA	NA	NA	NA	NA	NA	NA	NA	NA	NA	NA	NA	NA	NA	NA	NA	NA	NA	NA	NA	NA
otu1976	0	Ascomycota	2	0	2	2	NA	NA	NA	NA	NA	NA	NA	NA	NA	NA	NA	NA	NA	NA	NA	NA	NA	NA	NA	NA	NA	NA	NA	NA	NA	NA	NA	NA
otu1977	0	Ascomycota	0	2	2	1	NA	NA	NA	NA	NA	NA	NA	NA	NA	NA	NA	NA	NA	NA	NA	NA	NA	NA	NA	NA	NA	NA	NA	NA	NA	NA	NA	NA
otu1978	0	Ascomycota	2	0	2	1	NA	NA	NA	NA	NA	NA	NA	NA	NA	NA	NA	NA	NA	NA	NA	NA	NA	NA	NA	NA	NA	NA	NA	NA	NA	NA	NA	NA
otu1979	0	Basidiomycota	2	0	2	2	NA	NA	NA	NA	NA	NA	NA	NA	NA	NA	NA	NA	NA	NA	NA	NA	NA	NA	NA	NA	NA	NA	NA	NA	NA	NA	NA	NA
otu198	0	Unknown	147	0	147	16	-0.144136311867949	-0.31598308392719	NA	NA	NA	NA	NA	NA	NA	NA	NA	NA	NA	NA	0.012546354890879	0.0864458520314016	NA	NA	NA	NA	NA	NA	NA	NA	NA	NA	NA	NA
otu1980	0	Ascomycota	2	0	2	2	NA	NA	NA	NA	NA	NA	NA	NA	NA	NA	NA	NA	NA	NA	NA	NA	NA	NA	NA	NA	NA	NA	NA	NA	NA	NA	NA	NA
otu1981	0	Ascomycota	2	0	2	1	NA	NA	NA	NA	NA	NA	NA	NA	NA	NA	NA	NA	NA	NA	NA	NA	NA	NA	NA	NA	NA	NA	NA	NA	NA	NA	NA	NA
otu1983	0	Ascomycota	1	1	2	2	NA	NA	NA	NA	NA	NA	NA	NA	NA	NA	NA	NA	NA	NA	NA	NA	NA	NA	NA	NA	NA	NA	NA	NA	NA	NA	NA	NA
otu1984	0	Ascomycota	0	2	2	2	NA	NA	NA	NA	NA	NA	NA	NA	NA	NA	NA	NA	NA	NA	NA	NA	NA	NA	NA	NA	NA	NA	NA	NA	NA	NA	NA	NA
otu1985	0	Ascomycota	2	0	2	1	NA	NA	NA	NA	NA	NA	NA	NA	NA	NA	NA	NA	NA	NA	NA	NA	NA	NA	NA	NA	NA	NA	NA	NA	NA	NA	NA	NA
otu1986	0	Ascomycota	2	0	2	1	NA	NA	NA	NA	NA	NA	NA	NA	NA	NA	NA	NA	NA	NA	NA	NA	NA	NA	NA	NA	NA	NA	NA	NA	NA	NA	NA	NA
otu1987	0	Ascomycota	2	0	2	1	NA	NA	NA	NA	NA	NA	NA	NA	NA	NA	NA	NA	NA	NA	NA	NA	NA	NA	NA	NA	NA	NA	NA	NA	NA	NA	NA	NA
otu1988	0	Ascomycota	0	2	2	1	NA	NA	NA	NA	NA	NA	NA	NA	NA	NA	NA	NA	NA	NA	NA	NA	NA	NA	NA	NA	NA	NA	NA	NA	NA	NA	NA	NA
otu1989	0	Ascomycota	1	1	2	2	NA	NA	NA	NA	NA	NA	NA	NA	NA	NA	NA	NA	NA	NA	NA	NA	NA	NA	NA	NA	NA	NA	NA	NA	NA	NA	NA	NA
otu199	0	Basidiomycota	0	146	146	15	NA	NA	NA	NA	NA	NA	-0.856241335365013	-0.460870712426538	NA	NA	-0.838726469101476	-0.105192314195064	NA	NA	NA	NA	NA	NA	NA	NA	0.45963679070982	0.182306685316713	NA	NA	0.936600449457203	0.0246532831742309	NA	NA
otu1990	0	Ascomycota	2	0	2	1	NA	NA	NA	NA	NA	NA	NA	NA	NA	NA	NA	NA	NA	NA	NA	NA	NA	NA	NA	NA	NA	NA	NA	NA	NA	NA	NA	NA
otu1991	0	Ascomycota	2	0	2	1	NA	NA	NA	NA	NA	NA	NA	NA	NA	NA	NA	NA	NA	NA	NA	NA	NA	NA	NA	NA	NA	NA	NA	NA	NA	NA	NA	NA
otu1992	0	Ascomycota	0	2	2	2	NA	NA	NA	NA	NA	NA	NA	NA	NA	NA	NA	NA	NA	NA	NA	NA	NA	NA	NA	NA	NA	NA	NA	NA	NA	NA	NA	NA
otu1993	0	Ascomycota	2	0	2	1	NA	NA	NA	NA	NA	NA	NA	NA	NA	NA	NA	NA	NA	NA	NA	NA	NA	NA	NA	NA	NA	NA	NA	NA	NA	NA	NA	NA
otu1994	0	Ascomycota	2	0	2	1	NA	NA	NA	NA	NA	NA	NA	NA	NA	NA	NA	NA	NA	NA	NA	NA	NA	NA	NA	NA	NA	NA	NA	NA	NA	NA	NA	NA
otu1995	0	Unknown	2	0	2	1	NA	NA	NA	NA	NA	NA	NA	NA	NA	NA	NA	NA	NA	NA	NA	NA	NA	NA	NA	NA	NA	NA	NA	NA	NA	NA	NA	NA
otu1996	0	Ascomycota	2	0	2	2	NA	NA	NA	NA	NA	NA	NA	NA	NA	NA	NA	NA	NA	NA	NA	NA	NA	NA	NA	NA	NA	NA	NA	NA	NA	NA	NA	NA
otu1997	0	Ascomycota	2	0	2	2	NA	NA	NA	NA	NA	NA	NA	NA	NA	NA	NA	NA	NA	NA	NA	NA	NA	NA	NA	NA	NA	NA	NA	NA	NA	NA	NA	NA
otu1998	0	Ascomycota	2	0	2	2	NA	NA	NA	NA	NA	NA	NA	NA	NA	NA	NA	NA	NA	NA	NA	NA	NA	NA	NA	NA	NA	NA	NA	NA	NA	NA	NA	NA
otu2	0	Ascomycota	6386	0	6386	23	-0.599629875548004	0.187994358977988	-0.587664135726589	0.0627253195390129	NA	NA	NA	NA	NA	NA	NA	NA	NA	NA	0.454017333629479	0.0639795644121817	0.616254076384693	0.0103627646151805	NA	NA	NA	NA	NA	NA	NA	NA	NA	NA
otu20	0	Ascomycota	1455	1	1456	12	-0.408895206761681	-0.538222085661075	-0.340005410382113	-0.612692498898192	NA	NA	NA	NA	NA	NA	NA	NA	NA	NA	0.0917914249068546	0.228006294655066	0.0896902532776583	0.429879920015401	NA	NA	NA	NA	NA	NA	NA	NA	NA	NA
otu200	0	Basidiomycota	0	7	7	1	NA	NA	NA	NA	NA	NA	NA	NA	NA	NA	NA	NA	NA	NA	NA	NA	NA	NA	NA	NA	NA	NA	NA	NA	NA	NA	NA	NA
otu2000	0	Unknown	2	0	2	1	NA	NA	NA	NA	NA	NA	NA	NA	NA	NA	NA	NA	NA	NA	NA	NA	NA	NA	NA	NA	NA	NA	NA	NA	NA	NA	NA	NA
otu2001	0	Ascomycota	2	0	2	2	NA	NA	NA	NA	NA	NA	NA	NA	NA	NA	NA	NA	NA	NA	NA	NA	NA	NA	NA	NA	NA	NA	NA	NA	NA	NA	NA	NA
otu2002	0	Ascomycota	2	0	2	1	NA	NA	NA	NA	NA	NA	NA	NA	NA	NA	NA	NA	NA	NA	NA	NA	NA	NA	NA	NA	NA	NA	NA	NA	NA	NA	NA	NA
otu2003	0	Unknown	2	0	2	2	NA	NA	NA	NA	NA	NA	NA	NA	NA	NA	NA	NA	NA	NA	NA	NA	NA	NA	NA	NA	NA	NA	NA	NA	NA	NA	NA	NA
otu2004	0	Unknown	2	0	2	1	NA	NA	NA	NA	NA	NA	NA	NA	NA	NA	NA	NA	NA	NA	NA	NA	NA	NA	NA	NA	NA	NA	NA	NA	NA	NA	NA	NA
otu2005	0	Unknown	0	2	2	2	NA	NA	NA	NA	NA	NA	NA	NA	NA	NA	NA	NA	NA	NA	NA	NA	NA	NA	NA	NA	NA	NA	NA	NA	NA	NA	NA	NA
otu2006	0	Unknown	0	2	2	2	NA	NA	NA	NA	NA	NA	NA	NA	NA	NA	NA	NA	NA	NA	NA	NA	NA	NA	NA	NA	NA	NA	NA	NA	NA	NA	NA	NA
otu2007	0	Ascomycota	2	0	2	2	NA	NA	NA	NA	NA	NA	NA	NA	NA	NA	NA	NA	NA	NA	NA	NA	NA	NA	NA	NA	NA	NA	NA	NA	NA	NA	NA	NA
otu2008	0	Ascomycota	2	0	2	2	NA	NA	NA	NA	NA	NA	NA	NA	NA	NA	NA	NA	NA	NA	NA	NA	NA	NA	NA	NA	NA	NA	NA	NA	NA	NA	NA	NA
otu2009	0	Unknown	2	0	2	2	NA	NA	NA	NA	NA	NA	NA	NA	NA	NA	NA	NA	NA	NA	NA	NA	NA	NA	NA	NA	NA	NA	NA	NA	NA	NA	NA	NA
otu201	0	Ascomycota	145	0	145	3	NA	NA	NA	NA	NA	NA	NA	NA	NA	NA	NA	NA	NA	NA	NA	NA	NA	NA	NA	NA	NA	NA	NA	NA	NA	NA	NA	NA
otu2010	0	Ascomycota	2	0	2	2	NA	NA	NA	NA	NA	NA	NA	NA	NA	NA	NA	NA	NA	NA	NA	NA	NA	NA	NA	NA	NA	NA	NA	NA	NA	NA	NA	NA
otu2011	0	Unknown	2	0	2	1	NA	NA	NA	NA	NA	NA	NA	NA	NA	NA	NA	NA	NA	NA	NA	NA	NA	NA	NA	NA	NA	NA	NA	NA	NA	NA	NA	NA
otu2012	0	Basidiomycota	0	2	2	2	NA	NA	NA	NA	NA	NA	NA	NA	NA	NA	NA	NA	NA	NA	NA	NA	NA	NA	NA	NA	NA	NA	NA	NA	NA	NA	NA	NA
otu2014	0	Unknown	2	0	2	2	NA	NA	NA	NA	NA	NA	NA	NA	NA	NA	NA	NA	NA	NA	NA	NA	NA	NA	NA	NA	NA	NA	NA	NA	NA	NA	NA	NA
otu2015	0	Ascomycota	2	0	2	2	NA	NA	NA	NA	NA	NA	NA	NA	NA	NA	NA	NA	NA	NA	NA	NA	NA	NA	NA	NA	NA	NA	NA	NA	NA	NA	NA	NA
otu2016	0	Ascomycota	2	0	2	2	NA	NA	NA	NA	NA	NA	NA	NA	NA	NA	NA	NA	NA	NA	NA	NA	NA	NA	NA	NA	NA	NA	NA	NA	NA	NA	NA	NA
otu2017	0	Ascomycota	2	0	2	2	NA	NA	NA	NA	NA	NA	NA	NA	NA	NA	NA	NA	NA	NA	NA	NA	NA	NA	NA	NA	NA	NA	NA	NA	NA	NA	NA	NA
otu2018	0	Unknown	2	0	2	2	NA	NA	NA	NA	NA	NA	NA	NA	NA	NA	NA	NA	NA	NA	NA	NA	NA	NA	NA	NA	NA	NA	NA	NA	NA	NA	NA	NA
otu2019	0	Ascomycota	2	0	2	2	NA	NA	NA	NA	NA	NA	NA	NA	NA	NA	NA	NA	NA	NA	NA	NA	NA	NA	NA	NA	NA	NA	NA	NA	NA	NA	NA	NA
otu202	0	Basidiomycota	0	129	129	12	NA	NA	NA	NA	NA	NA	-0.524049446186676	0.422015566978265	NA	NA	-0.647389739251059	0.458286724458661	NA	NA	NA	NA	NA	NA	NA	NA	0.172173749309299	0.15286262620739	NA	NA	0.558014247213458	0.467930440897358	NA	NA
otu2020	0	Ascomycota	0	2	2	2	NA	NA	NA	NA	NA	NA	NA	NA	NA	NA	NA	NA	NA	NA	NA	NA	NA	NA	NA	NA	NA	NA	NA	NA	NA	NA	NA	NA
otu2021	0	Ascomycota	2	0	2	1	NA	NA	NA	NA	NA	NA	NA	NA	NA	NA	NA	NA	NA	NA	NA	NA	NA	NA	NA	NA	NA	NA	NA	NA	NA	NA	NA	NA
otu2022	0	Ascomycota	0	2	2	2	NA	NA	NA	NA	NA	NA	NA	NA	NA	NA	NA	NA	NA	NA	NA	NA	NA	NA	NA	NA	NA	NA	NA	NA	NA	NA	NA	NA
otu2023	0	Basidiomycota	2	0	2	2	NA	NA	NA	NA	NA	NA	NA	NA	NA	NA	NA	NA	NA	NA	NA	NA	NA	NA	NA	NA	NA	NA	NA	NA	NA	NA	NA	NA
otu2024	0	Ascomycota	0	2	2	1	NA	NA	NA	NA	NA	NA	NA	NA	NA	NA	NA	NA	NA	NA	NA	NA	NA	NA	NA	NA	NA	NA	NA	NA	NA	NA	NA	NA
otu2025	0	Basidiomycota	2	0	2	1	NA	NA	NA	NA	NA	NA	NA	NA	NA	NA	NA	NA	NA	NA	NA	NA	NA	NA	NA	NA	NA	NA	NA	NA	NA	NA	NA	NA
otu2027	0	Ascomycota	2	0	2	2	NA	NA	NA	NA	NA	NA	NA	NA	NA	NA	NA	NA	NA	NA	NA	NA	NA	NA	NA	NA	NA	NA	NA	NA	NA	NA	NA	NA
otu2028	0	Basidiomycota	2	0	2	1	NA	NA	NA	NA	NA	NA	NA	NA	NA	NA	NA	NA	NA	NA	NA	NA	NA	NA	NA	NA	NA	NA	NA	NA	NA	NA	NA	NA
otu2029	0	Basidiomycota	2	0	2	1	NA	NA	NA	NA	NA	NA	NA	NA	NA	NA	NA	NA	NA	NA	NA	NA	NA	NA	NA	NA	NA	NA	NA	NA	NA	NA	NA	NA
otu203	0	Basidiomycota	144	0	144	13	0.939687064516018	0.414721416913767	NA	NA	0.981782335405752	-0.305164379369856	NA	NA	NA	NA	NA	NA	NA	NA	0.581735832649833	0.162449350967093	NA	NA	2.80948255395682	0.419589379121764	NA	NA	NA	NA	NA	NA	NA	NA
otu2030	0	Unknown	2	0	2	2	NA	NA	NA	NA	NA	NA	NA	NA	NA	NA	NA	NA	NA	NA	NA	NA	NA	NA	NA	NA	NA	NA	NA	NA	NA	NA	NA	NA
otu2032	0	Ascomycota	2	0	2	1	NA	NA	NA	NA	NA	NA	NA	NA	NA	NA	NA	NA	NA	NA	NA	NA	NA	NA	NA	NA	NA	NA	NA	NA	NA	NA	NA	NA
otu2033	0	Unknown	0	2	2	1	NA	NA	NA	NA	NA	NA	NA	NA	NA	NA	NA	NA	NA	NA	NA	NA	NA	NA	NA	NA	NA	NA	NA	NA	NA	NA	NA	NA
otu2034	0	Ascomycota	2	0	2	1	NA	NA	NA	NA	NA	NA	NA	NA	NA	NA	NA	NA	NA	NA	NA	NA	NA	NA	NA	NA	NA	NA	NA	NA	NA	NA	NA	NA
otu2035	0	Unknown	2	0	2	2	NA	NA	NA	NA	NA	NA	NA	NA	NA	NA	NA	NA	NA	NA	NA	NA	NA	NA	NA	NA	NA	NA	NA	NA	NA	NA	NA	NA
otu2036	0	Ascomycota	2	0	2	2	NA	NA	NA	NA	NA	NA	NA	NA	NA	NA	NA	NA	NA	NA	NA	NA	NA	NA	NA	NA	NA	NA	NA	NA	NA	NA	NA	NA
otu2037	0	Ascomycota	2	0	2	1	NA	NA	NA	NA	NA	NA	NA	NA	NA	NA	NA	NA	NA	NA	NA	NA	NA	NA	NA	NA	NA	NA	NA	NA	NA	NA	NA	NA
otu2038	0	Ascomycota	2	0	2	1	NA	NA	NA	NA	NA	NA	NA	NA	NA	NA	NA	NA	NA	NA	NA	NA	NA	NA	NA	NA	NA	NA	NA	NA	NA	NA	NA	NA
otu2039	0	Ascomycota	2	0	2	1	NA	NA	NA	NA	NA	NA	NA	NA	NA	NA	NA	NA	NA	NA	NA	NA	NA	NA	NA	NA	NA	NA	NA	NA	NA	NA	NA	NA
otu204	0	Basidiomycota	0	38	38	3	NA	NA	NA	NA	NA	NA	NA	NA	NA	NA	NA	NA	NA	NA	NA	NA	NA	NA	NA	NA	NA	NA	NA	NA	NA	NA	NA	NA
otu2040	0	Ascomycota	2	0	2	2	NA	NA	NA	NA	NA	NA	NA	NA	NA	NA	NA	NA	NA	NA	NA	NA	NA	NA	NA	NA	NA	NA	NA	NA	NA	NA	NA	NA
otu2041	0	Ascomycota	2	0	2	1	NA	NA	NA	NA	NA	NA	NA	NA	NA	NA	NA	NA	NA	NA	NA	NA	NA	NA	NA	NA	NA	NA	NA	NA	NA	NA	NA	NA
otu2043	0	Ascomycota	2	0	2	1	NA	NA	NA	NA	NA	NA	NA	NA	NA	NA	NA	NA	NA	NA	NA	NA	NA	NA	NA	NA	NA	NA	NA	NA	NA	NA	NA	NA
otu2044	0	Unknown	2	0	2	1	NA	NA	NA	NA	NA	NA	NA	NA	NA	NA	NA	NA	NA	NA	NA	NA	NA	NA	NA	NA	NA	NA	NA	NA	NA	NA	NA	NA
otu2045	0	Basidiomycota	2	0	2	2	NA	NA	NA	NA	NA	NA	NA	NA	NA	NA	NA	NA	NA	NA	NA	NA	NA	NA	NA	NA	NA	NA	NA	NA	NA	NA	NA	NA
otu2046	0	Ascomycota	2	0	2	2	NA	NA	NA	NA	NA	NA	NA	NA	NA	NA	NA	NA	NA	NA	NA	NA	NA	NA	NA	NA	NA	NA	NA	NA	NA	NA	NA	NA
otu2047	0	Basidiomycota	2	0	2	2	NA	NA	NA	NA	NA	NA	NA	NA	NA	NA	NA	NA	NA	NA	NA	NA	NA	NA	NA	NA	NA	NA	NA	NA	NA	NA	NA	NA
otu2048	0	Ascomycota	2	0	2	1	NA	NA	NA	NA	NA	NA	NA	NA	NA	NA	NA	NA	NA	NA	NA	NA	NA	NA	NA	NA	NA	NA	NA	NA	NA	NA	NA	NA
otu2049	0	Unknown	2	0	2	1	NA	NA	NA	NA	NA	NA	NA	NA	NA	NA	NA	NA	NA	NA	NA	NA	NA	NA	NA	NA	NA	NA	NA	NA	NA	NA	NA	NA
otu205	0	Ascomycota	0	139	139	13	NA	NA	NA	NA	NA	NA	-1.0511277839998	-0.108639531951608	0.962949678210032	-0.577432551948998	NA	NA	NA	NA	NA	NA	NA	NA	NA	NA	0.779266412880669	0.0113965307970548	1.43567740334101	0.591251006548827	NA	NA	NA	NA
otu2050	0	Ascomycota	2	0	2	1	NA	NA	NA	NA	NA	NA	NA	NA	NA	NA	NA	NA	NA	NA	NA	NA	NA	NA	NA	NA	NA	NA	NA	NA	NA	NA	NA	NA
otu2051	0	Ascomycota	2	0	2	1	NA	NA	NA	NA	NA	NA	NA	NA	NA	NA	NA	NA	NA	NA	NA	NA	NA	NA	NA	NA	NA	NA	NA	NA	NA	NA	NA	NA
otu2052	0	Basidiomycota	0	2	2	1	NA	NA	NA	NA	NA	NA	NA	NA	NA	NA	NA	NA	NA	NA	NA	NA	NA	NA	NA	NA	NA	NA	NA	NA	NA	NA	NA	NA
otu2053	0	Basidiomycota	2	0	2	2	NA	NA	NA	NA	NA	NA	NA	NA	NA	NA	NA	NA	NA	NA	NA	NA	NA	NA	NA	NA	NA	NA	NA	NA	NA	NA	NA	NA
otu2055	0	Ascomycota	2	0	2	1	NA	NA	NA	NA	NA	NA	NA	NA	NA	NA	NA	NA	NA	NA	NA	NA	NA	NA	NA	NA	NA	NA	NA	NA	NA	NA	NA	NA
otu2056	0	Ascomycota	2	0	2	1	NA	NA	NA	NA	NA	NA	NA	NA	NA	NA	NA	NA	NA	NA	NA	NA	NA	NA	NA	NA	NA	NA	NA	NA	NA	NA	NA	NA
otu2057	0	Ascomycota	2	0	2	2	NA	NA	NA	NA	NA	NA	NA	NA	NA	NA	NA	NA	NA	NA	NA	NA	NA	NA	NA	NA	NA	NA	NA	NA	NA	NA	NA	NA
otu2058	0	Ascomycota	2	0	2	1	NA	NA	NA	NA	NA	NA	NA	NA	NA	NA	NA	NA	NA	NA	NA	NA	NA	NA	NA	NA	NA	NA	NA	NA	NA	NA	NA	NA
otu2059	0	Ascomycota	2	0	2	2	NA	NA	NA	NA	NA	NA	NA	NA	NA	NA	NA	NA	NA	NA	NA	NA	NA	NA	NA	NA	NA	NA	NA	NA	NA	NA	NA	NA
otu206	0	Unknown	141	0	141	5	0.849495658278196	0.517374900691099	NA	NA	NA	NA	NA	NA	NA	NA	NA	NA	NA	NA	0.198093581409192	0.105342718978061	NA	NA	NA	NA	NA	NA	NA	NA	NA	NA	NA	NA
otu2060	0	Ascomycota	2	0	2	2	NA	NA	NA	NA	NA	NA	NA	NA	NA	NA	NA	NA	NA	NA	NA	NA	NA	NA	NA	NA	NA	NA	NA	NA	NA	NA	NA	NA
otu2061	0	Basidiomycota	2	0	2	2	NA	NA	NA	NA	NA	NA	NA	NA	NA	NA	NA	NA	NA	NA	NA	NA	NA	NA	NA	NA	NA	NA	NA	NA	NA	NA	NA	NA
otu2062	0	Ascomycota	2	0	2	1	NA	NA	NA	NA	NA	NA	NA	NA	NA	NA	NA	NA	NA	NA	NA	NA	NA	NA	NA	NA	NA	NA	NA	NA	NA	NA	NA	NA
otu2063	0	Basidiomycota	2	0	2	2	NA	NA	NA	NA	NA	NA	NA	NA	NA	NA	NA	NA	NA	NA	NA	NA	NA	NA	NA	NA	NA	NA	NA	NA	NA	NA	NA	NA
otu2064	0	Basidiomycota	2	0	2	2	NA	NA	NA	NA	NA	NA	NA	NA	NA	NA	NA	NA	NA	NA	NA	NA	NA	NA	NA	NA	NA	NA	NA	NA	NA	NA	NA	NA
otu2065	0	Ascomycota	2	0	2	2	NA	NA	NA	NA	NA	NA	NA	NA	NA	NA	NA	NA	NA	NA	NA	NA	NA	NA	NA	NA	NA	NA	NA	NA	NA	NA	NA	NA
otu2066	0	Unknown	2	0	2	2	NA	NA	NA	NA	NA	NA	NA	NA	NA	NA	NA	NA	NA	NA	NA	NA	NA	NA	NA	NA	NA	NA	NA	NA	NA	NA	NA	NA
otu2067	0	Basidiomycota	2	0	2	2	NA	NA	NA	NA	NA	NA	NA	NA	NA	NA	NA	NA	NA	NA	NA	NA	NA	NA	NA	NA	NA	NA	NA	NA	NA	NA	NA	NA
otu2068	0	Ascomycota	1	1	2	2	NA	NA	NA	NA	NA	NA	NA	NA	NA	NA	NA	NA	NA	NA	NA	NA	NA	NA	NA	NA	NA	NA	NA	NA	NA	NA	NA	NA
otu2069	0	Ascomycota	2	0	2	2	NA	NA	NA	NA	NA	NA	NA	NA	NA	NA	NA	NA	NA	NA	NA	NA	NA	NA	NA	NA	NA	NA	NA	NA	NA	NA	NA	NA
otu207	0	Unknown	140	0	140	10	-0.0606884880045793	-1.47599620244572	NA	NA	NA	NA	NA	NA	NA	NA	NA	NA	NA	NA	0.00161763559446174	1.37177939254453	NA	NA	NA	NA	NA	NA	NA	NA	NA	NA	NA	NA
otu2070	0	Ascomycota	2	0	2	1	NA	NA	NA	NA	NA	NA	NA	NA	NA	NA	NA	NA	NA	NA	NA	NA	NA	NA	NA	NA	NA	NA	NA	NA	NA	NA	NA	NA
otu2071	0	Ascomycota	2	0	2	1	NA	NA	NA	NA	NA	NA	NA	NA	NA	NA	NA	NA	NA	NA	NA	NA	NA	NA	NA	NA	NA	NA	NA	NA	NA	NA	NA	NA
otu2072	0	Ascomycota	2	0	2	2	NA	NA	NA	NA	NA	NA	NA	NA	NA	NA	NA	NA	NA	NA	NA	NA	NA	NA	NA	NA	NA	NA	NA	NA	NA	NA	NA	NA
otu2073	0	Basidiomycota	2	0	2	2	NA	NA	NA	NA	NA	NA	NA	NA	NA	NA	NA	NA	NA	NA	NA	NA	NA	NA	NA	NA	NA	NA	NA	NA	NA	NA	NA	NA
otu2074	0	Ascomycota	2	0	2	2	NA	NA	NA	NA	NA	NA	NA	NA	NA	NA	NA	NA	NA	NA	NA	NA	NA	NA	NA	NA	NA	NA	NA	NA	NA	NA	NA	NA
otu2075	0	Ascomycota	2	0	2	1	NA	NA	NA	NA	NA	NA	NA	NA	NA	NA	NA	NA	NA	NA	NA	NA	NA	NA	NA	NA	NA	NA	NA	NA	NA	NA	NA	NA
otu2076	0	Unknown	0	2	2	2	NA	NA	NA	NA	NA	NA	NA	NA	NA	NA	NA	NA	NA	NA	NA	NA	NA	NA	NA	NA	NA	NA	NA	NA	NA	NA	NA	NA
otu2077	0	Unknown	2	0	2	2	NA	NA	NA	NA	NA	NA	NA	NA	NA	NA	NA	NA	NA	NA	NA	NA	NA	NA	NA	NA	NA	NA	NA	NA	NA	NA	NA	NA
otu2078	0	Ascomycota	2	0	2	2	NA	NA	NA	NA	NA	NA	NA	NA	NA	NA	NA	NA	NA	NA	NA	NA	NA	NA	NA	NA	NA	NA	NA	NA	NA	NA	NA	NA
otu2079	0	Basidiomycota	0	2	2	1	NA	NA	NA	NA	NA	NA	NA	NA	NA	NA	NA	NA	NA	NA	NA	NA	NA	NA	NA	NA	NA	NA	NA	NA	NA	NA	NA	NA
otu208	0	Ascomycota	139	0	139	14	0.804744610048723	-0.574469678089766	0.966207890341793	-0.504356833354668	NA	NA	NA	NA	NA	NA	NA	NA	NA	NA	0.355544713455015	0.259751478500357	0.724293777570602	0.291298233712784	NA	NA	NA	NA	NA	NA	NA	NA	NA	NA
otu2080	0	Basidiomycota	2	0	2	2	NA	NA	NA	NA	NA	NA	NA	NA	NA	NA	NA	NA	NA	NA	NA	NA	NA	NA	NA	NA	NA	NA	NA	NA	NA	NA	NA	NA
otu2081	0	Ascomycota	2	0	2	1	NA	NA	NA	NA	NA	NA	NA	NA	NA	NA	NA	NA	NA	NA	NA	NA	NA	NA	NA	NA	NA	NA	NA	NA	NA	NA	NA	NA
otu2082	0	Ascomycota	2	0	2	2	NA	NA	NA	NA	NA	NA	NA	NA	NA	NA	NA	NA	NA	NA	NA	NA	NA	NA	NA	NA	NA	NA	NA	NA	NA	NA	NA	NA
otu2083	0	Unknown	2	0	2	2	NA	NA	NA	NA	NA	NA	NA	NA	NA	NA	NA	NA	NA	NA	NA	NA	NA	NA	NA	NA	NA	NA	NA	NA	NA	NA	NA	NA
otu2084	0	Unknown	2	0	2	2	NA	NA	NA	NA	NA	NA	NA	NA	NA	NA	NA	NA	NA	NA	NA	NA	NA	NA	NA	NA	NA	NA	NA	NA	NA	NA	NA	NA
otu2085	0	Zygomycota	0	2	2	1	NA	NA	NA	NA	NA	NA	NA	NA	NA	NA	NA	NA	NA	NA	NA	NA	NA	NA	NA	NA	NA	NA	NA	NA	NA	NA	NA	NA
otu2086	0	Ascomycota	2	0	2	1	NA	NA	NA	NA	NA	NA	NA	NA	NA	NA	NA	NA	NA	NA	NA	NA	NA	NA	NA	NA	NA	NA	NA	NA	NA	NA	NA	NA
otu2087	0	Basidiomycota	2	0	2	1	NA	NA	NA	NA	NA	NA	NA	NA	NA	NA	NA	NA	NA	NA	NA	NA	NA	NA	NA	NA	NA	NA	NA	NA	NA	NA	NA	NA
otu2088	0	Ascomycota	2	0	2	2	NA	NA	NA	NA	NA	NA	NA	NA	NA	NA	NA	NA	NA	NA	NA	NA	NA	NA	NA	NA	NA	NA	NA	NA	NA	NA	NA	NA
otu2089	0	Unknown	2	0	2	2	NA	NA	NA	NA	NA	NA	NA	NA	NA	NA	NA	NA	NA	NA	NA	NA	NA	NA	NA	NA	NA	NA	NA	NA	NA	NA	NA	NA
otu209	0	Ascomycota	139	0	139	15	0.421134877483476	-0.294761217421694	0.472682874927315	-0.376162108885172	NA	NA	NA	NA	NA	NA	NA	NA	NA	NA	0.0973689513799922	0.0683855730251094	0.1733458030824	0.162036228387237	NA	NA	NA	NA	NA	NA	NA	NA	NA	NA
otu2090	0	Ascomycota	2	0	2	2	NA	NA	NA	NA	NA	NA	NA	NA	NA	NA	NA	NA	NA	NA	NA	NA	NA	NA	NA	NA	NA	NA	NA	NA	NA	NA	NA	NA
otu2091	0	Unknown	2	0	2	1	NA	NA	NA	NA	NA	NA	NA	NA	NA	NA	NA	NA	NA	NA	NA	NA	NA	NA	NA	NA	NA	NA	NA	NA	NA	NA	NA	NA
otu2092	0	Ascomycota	2	0	2	2	NA	NA	NA	NA	NA	NA	NA	NA	NA	NA	NA	NA	NA	NA	NA	NA	NA	NA	NA	NA	NA	NA	NA	NA	NA	NA	NA	NA
otu2093	0	Ascomycota	0	2	2	1	NA	NA	NA	NA	NA	NA	NA	NA	NA	NA	NA	NA	NA	NA	NA	NA	NA	NA	NA	NA	NA	NA	NA	NA	NA	NA	NA	NA
otu2094	0	Unknown	2	0	2	1	NA	NA	NA	NA	NA	NA	NA	NA	NA	NA	NA	NA	NA	NA	NA	NA	NA	NA	NA	NA	NA	NA	NA	NA	NA	NA	NA	NA
otu2095	0	Ascomycota	2	0	2	2	NA	NA	NA	NA	NA	NA	NA	NA	NA	NA	NA	NA	NA	NA	NA	NA	NA	NA	NA	NA	NA	NA	NA	NA	NA	NA	NA	NA
otu2096	0	Ascomycota	2	0	2	1	NA	NA	NA	NA	NA	NA	NA	NA	NA	NA	NA	NA	NA	NA	NA	NA	NA	NA	NA	NA	NA	NA	NA	NA	NA	NA	NA	NA
otu2097	0	Basidiomycota	2	0	2	1	NA	NA	NA	NA	NA	NA	NA	NA	NA	NA	NA	NA	NA	NA	NA	NA	NA	NA	NA	NA	NA	NA	NA	NA	NA	NA	NA	NA
otu2098	0	Ascomycota	2	0	2	1	NA	NA	NA	NA	NA	NA	NA	NA	NA	NA	NA	NA	NA	NA	NA	NA	NA	NA	NA	NA	NA	NA	NA	NA	NA	NA	NA	NA
otu21	0	Ascomycota	1412	0	1412	15	1.31348456343899	0.293465624391281	1.35991832179812	0.423781245604445	NA	NA	NA	NA	NA	NA	NA	NA	NA	NA	0.85245316616097	0.0610071574534415	1.29134342023356	0.185092153516343	NA	NA	NA	NA	NA	NA	NA	NA	NA	NA
otu210	0	Ascomycota	138	0	138	22	0.249731063211671	-0.243686781305284	0.298340740778066	-0.278702046184387	NA	NA	NA	NA	NA	NA	NA	NA	NA	NA	0.0547826690219627	0.0747838351284057	0.110488913984727	0.142318818547223	NA	NA	NA	NA	NA	NA	NA	NA	NA	NA
otu2100	0	Ascomycota	2	0	2	1	NA	NA	NA	NA	NA	NA	NA	NA	NA	NA	NA	NA	NA	NA	NA	NA	NA	NA	NA	NA	NA	NA	NA	NA	NA	NA	NA	NA
otu2101	0	Unknown	2	0	2	2	NA	NA	NA	NA	NA	NA	NA	NA	NA	NA	NA	NA	NA	NA	NA	NA	NA	NA	NA	NA	NA	NA	NA	NA	NA	NA	NA	NA
otu2102	0	Unknown	2	0	2	2	NA	NA	NA	NA	NA	NA	NA	NA	NA	NA	NA	NA	NA	NA	NA	NA	NA	NA	NA	NA	NA	NA	NA	NA	NA	NA	NA	NA
otu2103	0	Unknown	2	0	2	1	NA	NA	NA	NA	NA	NA	NA	NA	NA	NA	NA	NA	NA	NA	NA	NA	NA	NA	NA	NA	NA	NA	NA	NA	NA	NA	NA	NA
otu2104	0	Unknown	2	0	2	2	NA	NA	NA	NA	NA	NA	NA	NA	NA	NA	NA	NA	NA	NA	NA	NA	NA	NA	NA	NA	NA	NA	NA	NA	NA	NA	NA	NA
otu2105	0	Ascomycota	2	0	2	1	NA	NA	NA	NA	NA	NA	NA	NA	NA	NA	NA	NA	NA	NA	NA	NA	NA	NA	NA	NA	NA	NA	NA	NA	NA	NA	NA	NA
otu2106	0	Unknown	2	0	2	2	NA	NA	NA	NA	NA	NA	NA	NA	NA	NA	NA	NA	NA	NA	NA	NA	NA	NA	NA	NA	NA	NA	NA	NA	NA	NA	NA	NA
otu2107	0	Ascomycota	2	0	2	2	NA	NA	NA	NA	NA	NA	NA	NA	NA	NA	NA	NA	NA	NA	NA	NA	NA	NA	NA	NA	NA	NA	NA	NA	NA	NA	NA	NA
otu2108	0	Ascomycota	2	0	2	2	NA	NA	NA	NA	NA	NA	NA	NA	NA	NA	NA	NA	NA	NA	NA	NA	NA	NA	NA	NA	NA	NA	NA	NA	NA	NA	NA	NA
otu2109	0	Ascomycota	2	0	2	2	NA	NA	NA	NA	NA	NA	NA	NA	NA	NA	NA	NA	NA	NA	NA	NA	NA	NA	NA	NA	NA	NA	NA	NA	NA	NA	NA	NA
otu211	0	Ascomycota	134	1	135	24	0.138918653431816	0.0740366305192696	0.149281402429689	0.0634064363390352	NA	NA	NA	NA	NA	NA	NA	NA	NA	NA	0.0211899141871888	0.00862873424827199	0.0345792049101696	0.00920786023101388	NA	NA	NA	NA	NA	NA	NA	NA	NA	NA
otu2110	0	Ascomycota	2	0	2	1	NA	NA	NA	NA	NA	NA	NA	NA	NA	NA	NA	NA	NA	NA	NA	NA	NA	NA	NA	NA	NA	NA	NA	NA	NA	NA	NA	NA
otu2111	0	Basidiomycota	2	0	2	1	NA	NA	NA	NA	NA	NA	NA	NA	NA	NA	NA	NA	NA	NA	NA	NA	NA	NA	NA	NA	NA	NA	NA	NA	NA	NA	NA	NA
otu2112	0	Ascomycota	2	0	2	1	NA	NA	NA	NA	NA	NA	NA	NA	NA	NA	NA	NA	NA	NA	NA	NA	NA	NA	NA	NA	NA	NA	NA	NA	NA	NA	NA	NA
otu2113	0	Ascomycota	2	0	2	1	NA	NA	NA	NA	NA	NA	NA	NA	NA	NA	NA	NA	NA	NA	NA	NA	NA	NA	NA	NA	NA	NA	NA	NA	NA	NA	NA	NA
otu2114	0	Ascomycota	2	0	2	2	NA	NA	NA	NA	NA	NA	NA	NA	NA	NA	NA	NA	NA	NA	NA	NA	NA	NA	NA	NA	NA	NA	NA	NA	NA	NA	NA	NA
otu2115	0	Unknown	2	0	2	1	NA	NA	NA	NA	NA	NA	NA	NA	NA	NA	NA	NA	NA	NA	NA	NA	NA	NA	NA	NA	NA	NA	NA	NA	NA	NA	NA	NA
otu2116	0	Basidiomycota	2	0	2	1	NA	NA	NA	NA	NA	NA	NA	NA	NA	NA	NA	NA	NA	NA	NA	NA	NA	NA	NA	NA	NA	NA	NA	NA	NA	NA	NA	NA
otu2117	0	Ascomycota	2	0	2	1	NA	NA	NA	NA	NA	NA	NA	NA	NA	NA	NA	NA	NA	NA	NA	NA	NA	NA	NA	NA	NA	NA	NA	NA	NA	NA	NA	NA
otu2118	0	Ascomycota	2	0	2	1	NA	NA	NA	NA	NA	NA	NA	NA	NA	NA	NA	NA	NA	NA	NA	NA	NA	NA	NA	NA	NA	NA	NA	NA	NA	NA	NA	NA
otu2119	0	Ascomycota	2	0	2	2	NA	NA	NA	NA	NA	NA	NA	NA	NA	NA	NA	NA	NA	NA	NA	NA	NA	NA	NA	NA	NA	NA	NA	NA	NA	NA	NA	NA
otu212	0	Ascomycota	0	47	47	9	NA	NA	NA	NA	NA	NA	-1.02508191282392	-0.308369077827743	0.793600948116141	-0.905938596994229	NA	NA	NA	NA	NA	NA	NA	NA	NA	NA	0.494084021089954	0.0612135098451837	0.650073970852098	0.970232088426331	NA	NA	NA	NA
otu2120	0	Basidiomycota	2	0	2	2	NA	NA	NA	NA	NA	NA	NA	NA	NA	NA	NA	NA	NA	NA	NA	NA	NA	NA	NA	NA	NA	NA	NA	NA	NA	NA	NA	NA
otu2121	0	Basidiomycota	2	0	2	1	NA	NA	NA	NA	NA	NA	NA	NA	NA	NA	NA	NA	NA	NA	NA	NA	NA	NA	NA	NA	NA	NA	NA	NA	NA	NA	NA	NA
otu2122	0	Unknown	2	0	2	1	NA	NA	NA	NA	NA	NA	NA	NA	NA	NA	NA	NA	NA	NA	NA	NA	NA	NA	NA	NA	NA	NA	NA	NA	NA	NA	NA	NA
otu2123	0	Ascomycota	2	0	2	2	NA	NA	NA	NA	NA	NA	NA	NA	NA	NA	NA	NA	NA	NA	NA	NA	NA	NA	NA	NA	NA	NA	NA	NA	NA	NA	NA	NA
otu2125	0	Ascomycota	1	1	2	2	NA	NA	NA	NA	NA	NA	NA	NA	NA	NA	NA	NA	NA	NA	NA	NA	NA	NA	NA	NA	NA	NA	NA	NA	NA	NA	NA	NA
otu2126	0	Ascomycota	2	0	2	1	NA	NA	NA	NA	NA	NA	NA	NA	NA	NA	NA	NA	NA	NA	NA	NA	NA	NA	NA	NA	NA	NA	NA	NA	NA	NA	NA	NA
otu2127	0	Unknown	2	0	2	2	NA	NA	NA	NA	NA	NA	NA	NA	NA	NA	NA	NA	NA	NA	NA	NA	NA	NA	NA	NA	NA	NA	NA	NA	NA	NA	NA	NA
otu2128	0	Basidiomycota	0	2	2	2	NA	NA	NA	NA	NA	NA	NA	NA	NA	NA	NA	NA	NA	NA	NA	NA	NA	NA	NA	NA	NA	NA	NA	NA	NA	NA	NA	NA
otu2129	0	Ascomycota	1	1	2	2	NA	NA	NA	NA	NA	NA	NA	NA	NA	NA	NA	NA	NA	NA	NA	NA	NA	NA	NA	NA	NA	NA	NA	NA	NA	NA	NA	NA
otu213	0	Ascomycota	135	0	135	15	-0.838473759752752	0.671255834358525	-0.849053194967421	0.524360090279946	NA	NA	NA	NA	NA	NA	NA	NA	NA	NA	0.501765013790358	0.461044989384379	0.727087616769649	0.409321582125922	NA	NA	NA	NA	NA	NA	NA	NA	NA	NA
otu2130	0	Basidiomycota	2	0	2	2	NA	NA	NA	NA	NA	NA	NA	NA	NA	NA	NA	NA	NA	NA	NA	NA	NA	NA	NA	NA	NA	NA	NA	NA	NA	NA	NA	NA
otu2131	0	Ascomycota	0	2	2	1	NA	NA	NA	NA	NA	NA	NA	NA	NA	NA	NA	NA	NA	NA	NA	NA	NA	NA	NA	NA	NA	NA	NA	NA	NA	NA	NA	NA
otu2132	0	Unknown	2	0	2	1	NA	NA	NA	NA	NA	NA	NA	NA	NA	NA	NA	NA	NA	NA	NA	NA	NA	NA	NA	NA	NA	NA	NA	NA	NA	NA	NA	NA
otu2133	0	Ascomycota	0	2	2	1	NA	NA	NA	NA	NA	NA	NA	NA	NA	NA	NA	NA	NA	NA	NA	NA	NA	NA	NA	NA	NA	NA	NA	NA	NA	NA	NA	NA
otu2134	0	Basidiomycota	0	2	2	2	NA	NA	NA	NA	NA	NA	NA	NA	NA	NA	NA	NA	NA	NA	NA	NA	NA	NA	NA	NA	NA	NA	NA	NA	NA	NA	NA	NA
otu2135	0	Ascomycota	0	2	2	2	NA	NA	NA	NA	NA	NA	NA	NA	NA	NA	NA	NA	NA	NA	NA	NA	NA	NA	NA	NA	NA	NA	NA	NA	NA	NA	NA	NA
otu2137	0	Unknown	2	0	2	1	NA	NA	NA	NA	NA	NA	NA	NA	NA	NA	NA	NA	NA	NA	NA	NA	NA	NA	NA	NA	NA	NA	NA	NA	NA	NA	NA	NA
otu2138	0	Ascomycota	2	0	2	2	NA	NA	NA	NA	NA	NA	NA	NA	NA	NA	NA	NA	NA	NA	NA	NA	NA	NA	NA	NA	NA	NA	NA	NA	NA	NA	NA	NA
otu2139	0	Unknown	0	2	2	1	NA	NA	NA	NA	NA	NA	NA	NA	NA	NA	NA	NA	NA	NA	NA	NA	NA	NA	NA	NA	NA	NA	NA	NA	NA	NA	NA	NA
otu214	0	Ascomycota	134	0	134	9	1.64070823853675	0.233811494462994	1.66535505570689	0.406729293375743	NA	NA	NA	NA	NA	NA	NA	NA	NA	NA	0.886731303885177	0.0258170593540839	1.29103651179728	0.11366432768391	NA	NA	NA	NA	NA	NA	NA	NA	NA	NA
otu2140	0	Unknown	0	2	2	1	NA	NA	NA	NA	NA	NA	NA	NA	NA	NA	NA	NA	NA	NA	NA	NA	NA	NA	NA	NA	NA	NA	NA	NA	NA	NA	NA	NA
otu2141	0	Ascomycota	0	2	2	2	NA	NA	NA	NA	NA	NA	NA	NA	NA	NA	NA	NA	NA	NA	NA	NA	NA	NA	NA	NA	NA	NA	NA	NA	NA	NA	NA	NA
otu2142	0	Basidiomycota	2	0	2	1	NA	NA	NA	NA	NA	NA	NA	NA	NA	NA	NA	NA	NA	NA	NA	NA	NA	NA	NA	NA	NA	NA	NA	NA	NA	NA	NA	NA
otu2143	0	Ascomycota	2	0	2	2	NA	NA	NA	NA	NA	NA	NA	NA	NA	NA	NA	NA	NA	NA	NA	NA	NA	NA	NA	NA	NA	NA	NA	NA	NA	NA	NA	NA
otu2144	0	Ascomycota	2	0	2	1	NA	NA	NA	NA	NA	NA	NA	NA	NA	NA	NA	NA	NA	NA	NA	NA	NA	NA	NA	NA	NA	NA	NA	NA	NA	NA	NA	NA
otu2147	0	Ascomycota	0	2	2	1	NA	NA	NA	NA	NA	NA	NA	NA	NA	NA	NA	NA	NA	NA	NA	NA	NA	NA	NA	NA	NA	NA	NA	NA	NA	NA	NA	NA
otu2149	0	Ascomycota	2	0	2	1	NA	NA	NA	NA	NA	NA	NA	NA	NA	NA	NA	NA	NA	NA	NA	NA	NA	NA	NA	NA	NA	NA	NA	NA	NA	NA	NA	NA
otu215	0	Ascomycota	0	134	134	8	NA	NA	NA	NA	NA	NA	0.481938325273717	0.923857294679885	-0.174334675090308	0.900507935065569	NA	NA	NA	NA	NA	NA	NA	NA	NA	NA	0.109211053339279	0.54943386255634	0.0313708274861849	0.958634812570013	NA	NA	NA	NA
otu2151	0	Ascomycota	2	0	2	2	NA	NA	NA	NA	NA	NA	NA	NA	NA	NA	NA	NA	NA	NA	NA	NA	NA	NA	NA	NA	NA	NA	NA	NA	NA	NA	NA	NA
otu2152	0	Ascomycota	2	0	2	2	NA	NA	NA	NA	NA	NA	NA	NA	NA	NA	NA	NA	NA	NA	NA	NA	NA	NA	NA	NA	NA	NA	NA	NA	NA	NA	NA	NA
otu2153	0	Ascomycota	0	2	2	1	NA	NA	NA	NA	NA	NA	NA	NA	NA	NA	NA	NA	NA	NA	NA	NA	NA	NA	NA	NA	NA	NA	NA	NA	NA	NA	NA	NA
otu2155	0	Unknown	2	0	2	1	NA	NA	NA	NA	NA	NA	NA	NA	NA	NA	NA	NA	NA	NA	NA	NA	NA	NA	NA	NA	NA	NA	NA	NA	NA	NA	NA	NA
otu2157	0	Unknown	2	0	2	2	NA	NA	NA	NA	NA	NA	NA	NA	NA	NA	NA	NA	NA	NA	NA	NA	NA	NA	NA	NA	NA	NA	NA	NA	NA	NA	NA	NA
otu2158	0	Unknown	2	0	2	2	NA	NA	NA	NA	NA	NA	NA	NA	NA	NA	NA	NA	NA	NA	NA	NA	NA	NA	NA	NA	NA	NA	NA	NA	NA	NA	NA	NA
otu2159	0	Ascomycota	2	0	2	2	NA	NA	NA	NA	NA	NA	NA	NA	NA	NA	NA	NA	NA	NA	NA	NA	NA	NA	NA	NA	NA	NA	NA	NA	NA	NA	NA	NA
otu216	0	Unknown	133	0	133	15	0.508613700766175	-0.651404595640024	NA	NA	NA	NA	NA	NA	NA	NA	NA	NA	NA	NA	0.142021528355954	0.333983832181641	NA	NA	NA	NA	NA	NA	NA	NA	NA	NA	NA	NA
otu2160	0	Ascomycota	2	0	2	2	NA	NA	NA	NA	NA	NA	NA	NA	NA	NA	NA	NA	NA	NA	NA	NA	NA	NA	NA	NA	NA	NA	NA	NA	NA	NA	NA	NA
otu2161	0	Ascomycota	0	2	2	1	NA	NA	NA	NA	NA	NA	NA	NA	NA	NA	NA	NA	NA	NA	NA	NA	NA	NA	NA	NA	NA	NA	NA	NA	NA	NA	NA	NA
otu2162	0	Ascomycota	2	0	2	2	NA	NA	NA	NA	NA	NA	NA	NA	NA	NA	NA	NA	NA	NA	NA	NA	NA	NA	NA	NA	NA	NA	NA	NA	NA	NA	NA	NA
otu2164	0	Zygomycota	0	2	2	2	NA	NA	NA	NA	NA	NA	NA	NA	NA	NA	NA	NA	NA	NA	NA	NA	NA	NA	NA	NA	NA	NA	NA	NA	NA	NA	NA	NA
otu2167	0	Unknown	0	2	2	2	NA	NA	NA	NA	NA	NA	NA	NA	NA	NA	NA	NA	NA	NA	NA	NA	NA	NA	NA	NA	NA	NA	NA	NA	NA	NA	NA	NA
otu2168	0	Ascomycota	0	2	2	1	NA	NA	NA	NA	NA	NA	NA	NA	NA	NA	NA	NA	NA	NA	NA	NA	NA	NA	NA	NA	NA	NA	NA	NA	NA	NA	NA	NA
otu2169	0	Unknown	2	0	2	1	NA	NA	NA	NA	NA	NA	NA	NA	NA	NA	NA	NA	NA	NA	NA	NA	NA	NA	NA	NA	NA	NA	NA	NA	NA	NA	NA	NA
otu217	0	Basidiomycota	133	0	133	21	-0.780628528822257	0.260075391185101	NA	NA	-0.759406894089471	-0.674510292611774	NA	NA	NA	NA	NA	NA	NA	NA	0.568742695114795	0.0905047242237657	NA	NA	2.38129202854708	2.90403366495992	NA	NA	NA	NA	NA	NA	NA	NA
otu2170	0	Ascomycota	2	0	2	1	NA	NA	NA	NA	NA	NA	NA	NA	NA	NA	NA	NA	NA	NA	NA	NA	NA	NA	NA	NA	NA	NA	NA	NA	NA	NA	NA	NA
otu2172	0	Ascomycota	2	0	2	2	NA	NA	NA	NA	NA	NA	NA	NA	NA	NA	NA	NA	NA	NA	NA	NA	NA	NA	NA	NA	NA	NA	NA	NA	NA	NA	NA	NA
otu2173	0	Ascomycota	2	0	2	1	NA	NA	NA	NA	NA	NA	NA	NA	NA	NA	NA	NA	NA	NA	NA	NA	NA	NA	NA	NA	NA	NA	NA	NA	NA	NA	NA	NA
otu2175	0	Unknown	0	2	2	2	NA	NA	NA	NA	NA	NA	NA	NA	NA	NA	NA	NA	NA	NA	NA	NA	NA	NA	NA	NA	NA	NA	NA	NA	NA	NA	NA	NA
otu2176	0	Unknown	0	2	2	1	NA	NA	NA	NA	NA	NA	NA	NA	NA	NA	NA	NA	NA	NA	NA	NA	NA	NA	NA	NA	NA	NA	NA	NA	NA	NA	NA	NA
otu2177	0	Ascomycota	2	0	2	2	NA	NA	NA	NA	NA	NA	NA	NA	NA	NA	NA	NA	NA	NA	NA	NA	NA	NA	NA	NA	NA	NA	NA	NA	NA	NA	NA	NA
otu2178	0	Unknown	0	2	2	2	NA	NA	NA	NA	NA	NA	NA	NA	NA	NA	NA	NA	NA	NA	NA	NA	NA	NA	NA	NA	NA	NA	NA	NA	NA	NA	NA	NA
otu2179	0	Ascomycota	2	0	2	2	NA	NA	NA	NA	NA	NA	NA	NA	NA	NA	NA	NA	NA	NA	NA	NA	NA	NA	NA	NA	NA	NA	NA	NA	NA	NA	NA	NA
otu218	0	Ascomycota	133	0	133	24	-0.585336946983683	0.275471600757735	-0.575294587597952	0.147110801432641	NA	NA	NA	NA	NA	NA	NA	NA	NA	NA	0.376200998677918	0.119455862479661	0.513551694704195	0.0495656894171316	NA	NA	NA	NA	NA	NA	NA	NA	NA	NA
otu2181	0	Unknown	0	2	2	2	NA	NA	NA	NA	NA	NA	NA	NA	NA	NA	NA	NA	NA	NA	NA	NA	NA	NA	NA	NA	NA	NA	NA	NA	NA	NA	NA	NA
otu2182	0	Basidiomycota	2	0	2	1	NA	NA	NA	NA	NA	NA	NA	NA	NA	NA	NA	NA	NA	NA	NA	NA	NA	NA	NA	NA	NA	NA	NA	NA	NA	NA	NA	NA
otu2185	0	Ascomycota	2	0	2	2	NA	NA	NA	NA	NA	NA	NA	NA	NA	NA	NA	NA	NA	NA	NA	NA	NA	NA	NA	NA	NA	NA	NA	NA	NA	NA	NA	NA
otu2186	0	Ascomycota	0	2	2	2	NA	NA	NA	NA	NA	NA	NA	NA	NA	NA	NA	NA	NA	NA	NA	NA	NA	NA	NA	NA	NA	NA	NA	NA	NA	NA	NA	NA
otu2187	0	Basidiomycota	2	0	2	2	NA	NA	NA	NA	NA	NA	NA	NA	NA	NA	NA	NA	NA	NA	NA	NA	NA	NA	NA	NA	NA	NA	NA	NA	NA	NA	NA	NA
otu2188	0	Basidiomycota	2	0	2	1	NA	NA	NA	NA	NA	NA	NA	NA	NA	NA	NA	NA	NA	NA	NA	NA	NA	NA	NA	NA	NA	NA	NA	NA	NA	NA	NA	NA
otu2189	0	Unknown	0	2	2	2	NA	NA	NA	NA	NA	NA	NA	NA	NA	NA	NA	NA	NA	NA	NA	NA	NA	NA	NA	NA	NA	NA	NA	NA	NA	NA	NA	NA
otu219	0	Basidiomycota	0	119	119	9	NA	NA	NA	NA	NA	NA	0.952251981352707	0.0345063106729901	NA	NA	1.03660873358906	-0.151041760201804	NA	NA	NA	NA	NA	NA	NA	NA	0.56849437792172	0.00102197772599404	NA	NA	1.43068291498437	0.0508277425334661	NA	NA
otu2190	0	Basidiomycota	0	2	2	1	NA	NA	NA	NA	NA	NA	NA	NA	NA	NA	NA	NA	NA	NA	NA	NA	NA	NA	NA	NA	NA	NA	NA	NA	NA	NA	NA	NA
otu2191	0	Basidiomycota	2	0	2	2	NA	NA	NA	NA	NA	NA	NA	NA	NA	NA	NA	NA	NA	NA	NA	NA	NA	NA	NA	NA	NA	NA	NA	NA	NA	NA	NA	NA
otu2192	0	Unknown	0	2	2	2	NA	NA	NA	NA	NA	NA	NA	NA	NA	NA	NA	NA	NA	NA	NA	NA	NA	NA	NA	NA	NA	NA	NA	NA	NA	NA	NA	NA
otu2193	0	Unknown	0	2	2	1	NA	NA	NA	NA	NA	NA	NA	NA	NA	NA	NA	NA	NA	NA	NA	NA	NA	NA	NA	NA	NA	NA	NA	NA	NA	NA	NA	NA
otu2194	0	Ascomycota	0	2	2	2	NA	NA	NA	NA	NA	NA	NA	NA	NA	NA	NA	NA	NA	NA	NA	NA	NA	NA	NA	NA	NA	NA	NA	NA	NA	NA	NA	NA
otu2195	0	Glomeromycota	0	2	2	1	NA	NA	NA	NA	NA	NA	NA	NA	NA	NA	NA	NA	NA	NA	NA	NA	NA	NA	NA	NA	NA	NA	NA	NA	NA	NA	NA	NA
otu2196	0	Basidiomycota	2	0	2	2	NA	NA	NA	NA	NA	NA	NA	NA	NA	NA	NA	NA	NA	NA	NA	NA	NA	NA	NA	NA	NA	NA	NA	NA	NA	NA	NA	NA
otu2198	0	Ascomycota	2	0	2	1	NA	NA	NA	NA	NA	NA	NA	NA	NA	NA	NA	NA	NA	NA	NA	NA	NA	NA	NA	NA	NA	NA	NA	NA	NA	NA	NA	NA
otu2199	0	Basidiomycota	2	0	2	2	NA	NA	NA	NA	NA	NA	NA	NA	NA	NA	NA	NA	NA	NA	NA	NA	NA	NA	NA	NA	NA	NA	NA	NA	NA	NA	NA	NA
otu22	0	Ascomycota	1322	0	1322	13	-0.6247754724578	0.726432361007264	-0.664163728452268	0.603468426723124	NA	NA	NA	NA	NA	NA	NA	NA	NA	NA	0.278592466195537	0.539954947885084	0.444904967830323	0.542143794039503	NA	NA	NA	NA	NA	NA	NA	NA	NA	NA
otu220	0	Ascomycota	130	0	130	10	-0.0701373964260127	-1.16301752045888	0.098967803546821	-1.258784282505	NA	NA	NA	NA	NA	NA	NA	NA	NA	NA	0.00243063564548074	0.958161753212112	0.00683917895581205	1.63307889116218	NA	NA	NA	NA	NA	NA	NA	NA	NA	NA
otu2200	0	Ascomycota	2	0	2	1	NA	NA	NA	NA	NA	NA	NA	NA	NA	NA	NA	NA	NA	NA	NA	NA	NA	NA	NA	NA	NA	NA	NA	NA	NA	NA	NA	NA
otu2201	0	Ascomycota	0	2	2	2	NA	NA	NA	NA	NA	NA	NA	NA	NA	NA	NA	NA	NA	NA	NA	NA	NA	NA	NA	NA	NA	NA	NA	NA	NA	NA	NA	NA
otu2202	0	Ascomycota	0	2	2	1	NA	NA	NA	NA	NA	NA	NA	NA	NA	NA	NA	NA	NA	NA	NA	NA	NA	NA	NA	NA	NA	NA	NA	NA	NA	NA	NA	NA
otu2203	0	Basidiomycota	2	0	2	2	NA	NA	NA	NA	NA	NA	NA	NA	NA	NA	NA	NA	NA	NA	NA	NA	NA	NA	NA	NA	NA	NA	NA	NA	NA	NA	NA	NA
otu2204	0	Ascomycota	0	2	2	2	NA	NA	NA	NA	NA	NA	NA	NA	NA	NA	NA	NA	NA	NA	NA	NA	NA	NA	NA	NA	NA	NA	NA	NA	NA	NA	NA	NA
otu2205	0	Unknown	2	0	2	1	NA	NA	NA	NA	NA	NA	NA	NA	NA	NA	NA	NA	NA	NA	NA	NA	NA	NA	NA	NA	NA	NA	NA	NA	NA	NA	NA	NA
otu2206	0	Ascomycota	0	2	2	1	NA	NA	NA	NA	NA	NA	NA	NA	NA	NA	NA	NA	NA	NA	NA	NA	NA	NA	NA	NA	NA	NA	NA	NA	NA	NA	NA	NA
otu2207	0	Ascomycota	2	0	2	1	NA	NA	NA	NA	NA	NA	NA	NA	NA	NA	NA	NA	NA	NA	NA	NA	NA	NA	NA	NA	NA	NA	NA	NA	NA	NA	NA	NA
otu2208	0	Ascomycota	0	2	2	2	NA	NA	NA	NA	NA	NA	NA	NA	NA	NA	NA	NA	NA	NA	NA	NA	NA	NA	NA	NA	NA	NA	NA	NA	NA	NA	NA	NA
otu2209	0	Ascomycota	0	2	2	2	NA	NA	NA	NA	NA	NA	NA	NA	NA	NA	NA	NA	NA	NA	NA	NA	NA	NA	NA	NA	NA	NA	NA	NA	NA	NA	NA	NA
otu221	0	Unknown	0	129	129	15	NA	NA	NA	NA	NA	NA	-0.270862495454694	0.164601391840052	NA	NA	NA	NA	NA	NA	NA	NA	NA	NA	NA	NA	0.06324451303077	0.0319752595784976	NA	NA	NA	NA	NA	NA
otu2210	0	Ascomycota	2	0	2	2	NA	NA	NA	NA	NA	NA	NA	NA	NA	NA	NA	NA	NA	NA	NA	NA	NA	NA	NA	NA	NA	NA	NA	NA	NA	NA	NA	NA
otu2212	0	Basidiomycota	0	2	2	2	NA	NA	NA	NA	NA	NA	NA	NA	NA	NA	NA	NA	NA	NA	NA	NA	NA	NA	NA	NA	NA	NA	NA	NA	NA	NA	NA	NA
otu2213	0	Ascomycota	2	0	2	1	NA	NA	NA	NA	NA	NA	NA	NA	NA	NA	NA	NA	NA	NA	NA	NA	NA	NA	NA	NA	NA	NA	NA	NA	NA	NA	NA	NA
otu2214	0	Ascomycota	2	0	2	2	NA	NA	NA	NA	NA	NA	NA	NA	NA	NA	NA	NA	NA	NA	NA	NA	NA	NA	NA	NA	NA	NA	NA	NA	NA	NA	NA	NA
otu2215	0	Unknown	0	2	2	2	NA	NA	NA	NA	NA	NA	NA	NA	NA	NA	NA	NA	NA	NA	NA	NA	NA	NA	NA	NA	NA	NA	NA	NA	NA	NA	NA	NA
otu2216	0	Ascomycota	2	0	2	1	NA	NA	NA	NA	NA	NA	NA	NA	NA	NA	NA	NA	NA	NA	NA	NA	NA	NA	NA	NA	NA	NA	NA	NA	NA	NA	NA	NA
otu2217	0	Basidiomycota	2	0	2	2	NA	NA	NA	NA	NA	NA	NA	NA	NA	NA	NA	NA	NA	NA	NA	NA	NA	NA	NA	NA	NA	NA	NA	NA	NA	NA	NA	NA
otu2218	0	Zygomycota	0	2	2	2	NA	NA	NA	NA	NA	NA	NA	NA	NA	NA	NA	NA	NA	NA	NA	NA	NA	NA	NA	NA	NA	NA	NA	NA	NA	NA	NA	NA
otu2219	0	Ascomycota	2	0	2	2	NA	NA	NA	NA	NA	NA	NA	NA	NA	NA	NA	NA	NA	NA	NA	NA	NA	NA	NA	NA	NA	NA	NA	NA	NA	NA	NA	NA
otu222	0	Ascomycota	130	0	130	11	1.11695819447262	-0.10715998691493	1.17405568292832	-0.0537647730146117	NA	NA	NA	NA	NA	NA	NA	NA	NA	NA	0.684939022546581	0.00903834908717203	1.06942660646943	0.00331022615573696	NA	NA	NA	NA	NA	NA	NA	NA	NA	NA
otu2220	0	Ascomycota	0	2	2	1	NA	NA	NA	NA	NA	NA	NA	NA	NA	NA	NA	NA	NA	NA	NA	NA	NA	NA	NA	NA	NA	NA	NA	NA	NA	NA	NA	NA
otu2221	0	Ascomycota	2	0	2	2	NA	NA	NA	NA	NA	NA	NA	NA	NA	NA	NA	NA	NA	NA	NA	NA	NA	NA	NA	NA	NA	NA	NA	NA	NA	NA	NA	NA
otu2222	0	Ascomycota	2	0	2	2	NA	NA	NA	NA	NA	NA	NA	NA	NA	NA	NA	NA	NA	NA	NA	NA	NA	NA	NA	NA	NA	NA	NA	NA	NA	NA	NA	NA
otu2223	0	Ascomycota	2	0	2	2	NA	NA	NA	NA	NA	NA	NA	NA	NA	NA	NA	NA	NA	NA	NA	NA	NA	NA	NA	NA	NA	NA	NA	NA	NA	NA	NA	NA
otu2225	0	Ascomycota	2	0	2	2	NA	NA	NA	NA	NA	NA	NA	NA	NA	NA	NA	NA	NA	NA	NA	NA	NA	NA	NA	NA	NA	NA	NA	NA	NA	NA	NA	NA
otu2226	0	Unknown	0	2	2	2	NA	NA	NA	NA	NA	NA	NA	NA	NA	NA	NA	NA	NA	NA	NA	NA	NA	NA	NA	NA	NA	NA	NA	NA	NA	NA	NA	NA
otu2227	0	Basidiomycota	0	2	2	1	NA	NA	NA	NA	NA	NA	NA	NA	NA	NA	NA	NA	NA	NA	NA	NA	NA	NA	NA	NA	NA	NA	NA	NA	NA	NA	NA	NA
otu2228	0	Ascomycota	0	2	2	2	NA	NA	NA	NA	NA	NA	NA	NA	NA	NA	NA	NA	NA	NA	NA	NA	NA	NA	NA	NA	NA	NA	NA	NA	NA	NA	NA	NA
otu2229	0	Unknown	0	2	2	2	NA	NA	NA	NA	NA	NA	NA	NA	NA	NA	NA	NA	NA	NA	NA	NA	NA	NA	NA	NA	NA	NA	NA	NA	NA	NA	NA	NA
otu223	0	Zygomycota	0	100	100	8	NA	NA	NA	NA	NA	NA	-1.09395326619275	-0.917621221612041	NA	NA	NA	NA	NA	NA	NA	NA	NA	NA	NA	NA	0.468921299758583	0.451701246727659	NA	NA	NA	NA	NA	NA
otu2231	0	Ascomycota	2	0	2	2	NA	NA	NA	NA	NA	NA	NA	NA	NA	NA	NA	NA	NA	NA	NA	NA	NA	NA	NA	NA	NA	NA	NA	NA	NA	NA	NA	NA
otu2232	0	Ascomycota	2	0	2	2	NA	NA	NA	NA	NA	NA	NA	NA	NA	NA	NA	NA	NA	NA	NA	NA	NA	NA	NA	NA	NA	NA	NA	NA	NA	NA	NA	NA
otu2233	0	Ascomycota	0	2	2	1	NA	NA	NA	NA	NA	NA	NA	NA	NA	NA	NA	NA	NA	NA	NA	NA	NA	NA	NA	NA	NA	NA	NA	NA	NA	NA	NA	NA
otu2234	0	Ascomycota	0	2	2	2	NA	NA	NA	NA	NA	NA	NA	NA	NA	NA	NA	NA	NA	NA	NA	NA	NA	NA	NA	NA	NA	NA	NA	NA	NA	NA	NA	NA
otu2237	0	Basidiomycota	0	2	2	2	NA	NA	NA	NA	NA	NA	NA	NA	NA	NA	NA	NA	NA	NA	NA	NA	NA	NA	NA	NA	NA	NA	NA	NA	NA	NA	NA	NA
otu2238	0	Unknown	2	0	2	2	NA	NA	NA	NA	NA	NA	NA	NA	NA	NA	NA	NA	NA	NA	NA	NA	NA	NA	NA	NA	NA	NA	NA	NA	NA	NA	NA	NA
otu2239	0	Unknown	0	2	2	2	NA	NA	NA	NA	NA	NA	NA	NA	NA	NA	NA	NA	NA	NA	NA	NA	NA	NA	NA	NA	NA	NA	NA	NA	NA	NA	NA	NA
otu224	0	Ascomycota	0	127	127	12	NA	NA	NA	NA	NA	NA	0.86724943218659	0.640001619169211	-0.543132818562116	0.823113155079168	NA	NA	NA	NA	NA	NA	NA	NA	NA	NA	0.353648414945737	0.263674288677774	0.304488231937324	0.800934854618668	NA	NA	NA	NA
otu2240	0	Unknown	2	0	2	1	NA	NA	NA	NA	NA	NA	NA	NA	NA	NA	NA	NA	NA	NA	NA	NA	NA	NA	NA	NA	NA	NA	NA	NA	NA	NA	NA	NA
otu2241	0	Ascomycota	2	0	2	2	NA	NA	NA	NA	NA	NA	NA	NA	NA	NA	NA	NA	NA	NA	NA	NA	NA	NA	NA	NA	NA	NA	NA	NA	NA	NA	NA	NA
otu2242	0	Ascomycota	2	0	2	2	NA	NA	NA	NA	NA	NA	NA	NA	NA	NA	NA	NA	NA	NA	NA	NA	NA	NA	NA	NA	NA	NA	NA	NA	NA	NA	NA	NA
otu2243	0	Ascomycota	1	1	2	2	NA	NA	NA	NA	NA	NA	NA	NA	NA	NA	NA	NA	NA	NA	NA	NA	NA	NA	NA	NA	NA	NA	NA	NA	NA	NA	NA	NA
otu2244	0	Unknown	0	2	2	2	NA	NA	NA	NA	NA	NA	NA	NA	NA	NA	NA	NA	NA	NA	NA	NA	NA	NA	NA	NA	NA	NA	NA	NA	NA	NA	NA	NA
otu2245	0	Basidiomycota	2	0	2	2	NA	NA	NA	NA	NA	NA	NA	NA	NA	NA	NA	NA	NA	NA	NA	NA	NA	NA	NA	NA	NA	NA	NA	NA	NA	NA	NA	NA
otu2246	0	Unknown	2	0	2	2	NA	NA	NA	NA	NA	NA	NA	NA	NA	NA	NA	NA	NA	NA	NA	NA	NA	NA	NA	NA	NA	NA	NA	NA	NA	NA	NA	NA
otu2247	0	Basidiomycota	0	2	2	1	NA	NA	NA	NA	NA	NA	NA	NA	NA	NA	NA	NA	NA	NA	NA	NA	NA	NA	NA	NA	NA	NA	NA	NA	NA	NA	NA	NA
otu2248	0	Ascomycota	0	2	2	2	NA	NA	NA	NA	NA	NA	NA	NA	NA	NA	NA	NA	NA	NA	NA	NA	NA	NA	NA	NA	NA	NA	NA	NA	NA	NA	NA	NA
otu2249	0	Unknown	0	2	2	2	NA	NA	NA	NA	NA	NA	NA	NA	NA	NA	NA	NA	NA	NA	NA	NA	NA	NA	NA	NA	NA	NA	NA	NA	NA	NA	NA	NA
otu225	0	Basidiomycota	125	0	125	12	-0.153030575131777	-1.10443590283444	NA	NA	-0.382394224469522	0.882323819074532	NA	NA	NA	NA	NA	NA	NA	NA	0.0141425322726389	1.05608171843931	NA	NA	0.390687934734642	3.21532039436925	NA	NA	NA	NA	NA	NA	NA	NA
otu2250	0	Unknown	0	2	2	2	NA	NA	NA	NA	NA	NA	NA	NA	NA	NA	NA	NA	NA	NA	NA	NA	NA	NA	NA	NA	NA	NA	NA	NA	NA	NA	NA	NA
otu2251	0	Ascomycota	2	0	2	1	NA	NA	NA	NA	NA	NA	NA	NA	NA	NA	NA	NA	NA	NA	NA	NA	NA	NA	NA	NA	NA	NA	NA	NA	NA	NA	NA	NA
otu2252	0	Ascomycota	2	0	2	1	NA	NA	NA	NA	NA	NA	NA	NA	NA	NA	NA	NA	NA	NA	NA	NA	NA	NA	NA	NA	NA	NA	NA	NA	NA	NA	NA	NA
otu2254	0	Ascomycota	2	0	2	2	NA	NA	NA	NA	NA	NA	NA	NA	NA	NA	NA	NA	NA	NA	NA	NA	NA	NA	NA	NA	NA	NA	NA	NA	NA	NA	NA	NA
otu2255	0	Ascomycota	0	2	2	2	NA	NA	NA	NA	NA	NA	NA	NA	NA	NA	NA	NA	NA	NA	NA	NA	NA	NA	NA	NA	NA	NA	NA	NA	NA	NA	NA	NA
otu2256	0	Ascomycota	2	0	2	2	NA	NA	NA	NA	NA	NA	NA	NA	NA	NA	NA	NA	NA	NA	NA	NA	NA	NA	NA	NA	NA	NA	NA	NA	NA	NA	NA	NA
otu2258	0	Unknown	0	2	2	2	NA	NA	NA	NA	NA	NA	NA	NA	NA	NA	NA	NA	NA	NA	NA	NA	NA	NA	NA	NA	NA	NA	NA	NA	NA	NA	NA	NA
otu2259	0	Ascomycota	0	2	2	1	NA	NA	NA	NA	NA	NA	NA	NA	NA	NA	NA	NA	NA	NA	NA	NA	NA	NA	NA	NA	NA	NA	NA	NA	NA	NA	NA	NA
otu226	0	Basidiomycota	2	11	13	6	NA	NA	NA	NA	NA	NA	NA	NA	NA	NA	NA	NA	NA	NA	NA	NA	NA	NA	NA	NA	NA	NA	NA	NA	NA	NA	NA	NA
otu2260	0	Ascomycota	2	0	2	1	NA	NA	NA	NA	NA	NA	NA	NA	NA	NA	NA	NA	NA	NA	NA	NA	NA	NA	NA	NA	NA	NA	NA	NA	NA	NA	NA	NA
otu2261	0	Ascomycota	0	2	2	1	NA	NA	NA	NA	NA	NA	NA	NA	NA	NA	NA	NA	NA	NA	NA	NA	NA	NA	NA	NA	NA	NA	NA	NA	NA	NA	NA	NA
otu2262	0	Unknown	2	0	2	2	NA	NA	NA	NA	NA	NA	NA	NA	NA	NA	NA	NA	NA	NA	NA	NA	NA	NA	NA	NA	NA	NA	NA	NA	NA	NA	NA	NA
otu2263	0	Ascomycota	0	2	2	2	NA	NA	NA	NA	NA	NA	NA	NA	NA	NA	NA	NA	NA	NA	NA	NA	NA	NA	NA	NA	NA	NA	NA	NA	NA	NA	NA	NA
otu2264	0	Basidiomycota	2	0	2	2	NA	NA	NA	NA	NA	NA	NA	NA	NA	NA	NA	NA	NA	NA	NA	NA	NA	NA	NA	NA	NA	NA	NA	NA	NA	NA	NA	NA
otu2266	0	Unknown	0	2	2	1	NA	NA	NA	NA	NA	NA	NA	NA	NA	NA	NA	NA	NA	NA	NA	NA	NA	NA	NA	NA	NA	NA	NA	NA	NA	NA	NA	NA
otu2267	0	Ascomycota	2	0	2	1	NA	NA	NA	NA	NA	NA	NA	NA	NA	NA	NA	NA	NA	NA	NA	NA	NA	NA	NA	NA	NA	NA	NA	NA	NA	NA	NA	NA
otu2268	0	Basidiomycota	0	2	2	1	NA	NA	NA	NA	NA	NA	NA	NA	NA	NA	NA	NA	NA	NA	NA	NA	NA	NA	NA	NA	NA	NA	NA	NA	NA	NA	NA	NA
otu2269	0	Ascomycota	2	0	2	2	NA	NA	NA	NA	NA	NA	NA	NA	NA	NA	NA	NA	NA	NA	NA	NA	NA	NA	NA	NA	NA	NA	NA	NA	NA	NA	NA	NA
otu227	0	Ascomycota	122	0	122	17	0.614097642632954	-0.605982637585848	0.696690918517681	-0.571070762788277	NA	NA	NA	NA	NA	NA	NA	NA	NA	NA	0.207039367800822	0.289030829562479	0.376577088725824	0.373458101263366	NA	NA	NA	NA	NA	NA	NA	NA	NA	NA
otu2270	0	Basidiomycota	2	0	2	1	NA	NA	NA	NA	NA	NA	NA	NA	NA	NA	NA	NA	NA	NA	NA	NA	NA	NA	NA	NA	NA	NA	NA	NA	NA	NA	NA	NA
otu2271	0	Basidiomycota	2	0	2	1	NA	NA	NA	NA	NA	NA	NA	NA	NA	NA	NA	NA	NA	NA	NA	NA	NA	NA	NA	NA	NA	NA	NA	NA	NA	NA	NA	NA
otu2272	0	Basidiomycota	2	0	2	1	NA	NA	NA	NA	NA	NA	NA	NA	NA	NA	NA	NA	NA	NA	NA	NA	NA	NA	NA	NA	NA	NA	NA	NA	NA	NA	NA	NA
otu2274	0	Ascomycota	0	2	2	1	NA	NA	NA	NA	NA	NA	NA	NA	NA	NA	NA	NA	NA	NA	NA	NA	NA	NA	NA	NA	NA	NA	NA	NA	NA	NA	NA	NA
otu2275	0	Unknown	0	2	2	2	NA	NA	NA	NA	NA	NA	NA	NA	NA	NA	NA	NA	NA	NA	NA	NA	NA	NA	NA	NA	NA	NA	NA	NA	NA	NA	NA	NA
otu2276	0	Basidiomycota	0	2	2	1	NA	NA	NA	NA	NA	NA	NA	NA	NA	NA	NA	NA	NA	NA	NA	NA	NA	NA	NA	NA	NA	NA	NA	NA	NA	NA	NA	NA
otu2277	0	Ascomycota	0	2	2	1	NA	NA	NA	NA	NA	NA	NA	NA	NA	NA	NA	NA	NA	NA	NA	NA	NA	NA	NA	NA	NA	NA	NA	NA	NA	NA	NA	NA
otu2278	0	Unknown	0	2	2	2	NA	NA	NA	NA	NA	NA	NA	NA	NA	NA	NA	NA	NA	NA	NA	NA	NA	NA	NA	NA	NA	NA	NA	NA	NA	NA	NA	NA
otu2280	0	Ascomycota	1	1	2	2	NA	NA	NA	NA	NA	NA	NA	NA	NA	NA	NA	NA	NA	NA	NA	NA	NA	NA	NA	NA	NA	NA	NA	NA	NA	NA	NA	NA
otu2281	0	Ascomycota	0	2	2	2	NA	NA	NA	NA	NA	NA	NA	NA	NA	NA	NA	NA	NA	NA	NA	NA	NA	NA	NA	NA	NA	NA	NA	NA	NA	NA	NA	NA
otu2282	0	Unknown	0	2	2	1	NA	NA	NA	NA	NA	NA	NA	NA	NA	NA	NA	NA	NA	NA	NA	NA	NA	NA	NA	NA	NA	NA	NA	NA	NA	NA	NA	NA
otu2284	0	Basidiomycota	0	2	2	2	NA	NA	NA	NA	NA	NA	NA	NA	NA	NA	NA	NA	NA	NA	NA	NA	NA	NA	NA	NA	NA	NA	NA	NA	NA	NA	NA	NA
otu2289	0	Basidiomycota	0	2	2	1	NA	NA	NA	NA	NA	NA	NA	NA	NA	NA	NA	NA	NA	NA	NA	NA	NA	NA	NA	NA	NA	NA	NA	NA	NA	NA	NA	NA
otu229	0	Ascomycota	0	119	119	10	NA	NA	NA	NA	NA	NA	-0.950233052480318	-0.236987666027319	0.736324013204801	-0.839518218520948	NA	NA	NA	NA	NA	NA	NA	NA	NA	NA	0.495325540949523	0.0421797416065993	0.65289469350342	0.972042263940989	NA	NA	NA	NA
otu2290	0	Ascomycota	0	2	2	2	NA	NA	NA	NA	NA	NA	NA	NA	NA	NA	NA	NA	NA	NA	NA	NA	NA	NA	NA	NA	NA	NA	NA	NA	NA	NA	NA	NA
otu2292	0	Unknown	0	2	2	2	NA	NA	NA	NA	NA	NA	NA	NA	NA	NA	NA	NA	NA	NA	NA	NA	NA	NA	NA	NA	NA	NA	NA	NA	NA	NA	NA	NA
otu2294	0	Zygomycota	0	2	2	1	NA	NA	NA	NA	NA	NA	NA	NA	NA	NA	NA	NA	NA	NA	NA	NA	NA	NA	NA	NA	NA	NA	NA	NA	NA	NA	NA	NA
otu2295	0	Unknown	0	2	2	2	NA	NA	NA	NA	NA	NA	NA	NA	NA	NA	NA	NA	NA	NA	NA	NA	NA	NA	NA	NA	NA	NA	NA	NA	NA	NA	NA	NA
otu2298	0	Unknown	0	2	2	2	NA	NA	NA	NA	NA	NA	NA	NA	NA	NA	NA	NA	NA	NA	NA	NA	NA	NA	NA	NA	NA	NA	NA	NA	NA	NA	NA	NA
otu23	0	Ascomycota	0	1299	1299	25	NA	NA	NA	NA	NA	NA	0.446232661062758	0.403255007745203	-0.333898769109719	0.43858093375428	NA	NA	NA	NA	NA	NA	NA	NA	NA	NA	0.34330316457668	0.383827958994519	0.421948539204975	0.83377531709608	NA	NA	NA	NA
otu230	0	Ascomycota	119	0	119	14	-0.673771722397057	-0.328570811120123	-0.599080335270581	-0.405952334403278	NA	NA	NA	NA	NA	NA	NA	NA	NA	NA	0.274155092668575	0.0934704755223281	0.306292532130445	0.207589223355112	NA	NA	NA	NA	NA	NA	NA	NA	NA	NA
otu2302	0	Ascomycota	0	2	2	2	NA	NA	NA	NA	NA	NA	NA	NA	NA	NA	NA	NA	NA	NA	NA	NA	NA	NA	NA	NA	NA	NA	NA	NA	NA	NA	NA	NA
otu2304	0	Glomeromycota	0	2	2	1	NA	NA	NA	NA	NA	NA	NA	NA	NA	NA	NA	NA	NA	NA	NA	NA	NA	NA	NA	NA	NA	NA	NA	NA	NA	NA	NA	NA
otu2305	0	Ascomycota	0	2	2	1	NA	NA	NA	NA	NA	NA	NA	NA	NA	NA	NA	NA	NA	NA	NA	NA	NA	NA	NA	NA	NA	NA	NA	NA	NA	NA	NA	NA
otu2306	0	Unknown	0	2	2	2	NA	NA	NA	NA	NA	NA	NA	NA	NA	NA	NA	NA	NA	NA	NA	NA	NA	NA	NA	NA	NA	NA	NA	NA	NA	NA	NA	NA
otu2309	0	Ascomycota	2	0	2	2	NA	NA	NA	NA	NA	NA	NA	NA	NA	NA	NA	NA	NA	NA	NA	NA	NA	NA	NA	NA	NA	NA	NA	NA	NA	NA	NA	NA
otu231	0	Basidiomycota	0	114	114	5	NA	NA	NA	NA	NA	NA	NA	NA	NA	NA	NA	NA	NA	NA	NA	NA	NA	NA	NA	NA	NA	NA	NA	NA	NA	NA	NA	NA
otu2314	0	Ascomycota	0	2	2	1	NA	NA	NA	NA	NA	NA	NA	NA	NA	NA	NA	NA	NA	NA	NA	NA	NA	NA	NA	NA	NA	NA	NA	NA	NA	NA	NA	NA
otu2317	0	Basidiomycota	0	2	2	1	NA	NA	NA	NA	NA	NA	NA	NA	NA	NA	NA	NA	NA	NA	NA	NA	NA	NA	NA	NA	NA	NA	NA	NA	NA	NA	NA	NA
otu2318	0	Ascomycota	0	2	2	1	NA	NA	NA	NA	NA	NA	NA	NA	NA	NA	NA	NA	NA	NA	NA	NA	NA	NA	NA	NA	NA	NA	NA	NA	NA	NA	NA	NA
otu232	0	Zygomycota	0	36	36	7	NA	NA	NA	NA	NA	NA	0.448946684163552	1.24462704136773	NA	NA	NA	NA	NA	NA	NA	NA	NA	NA	NA	NA	0.0631803380217011	0.664802805388013	NA	NA	NA	NA	NA	NA
otu2322	0	Basidiomycota	0	2	2	1	NA	NA	NA	NA	NA	NA	NA	NA	NA	NA	NA	NA	NA	NA	NA	NA	NA	NA	NA	NA	NA	NA	NA	NA	NA	NA	NA	NA
otu2323	0	Ascomycota	0	2	2	2	NA	NA	NA	NA	NA	NA	NA	NA	NA	NA	NA	NA	NA	NA	NA	NA	NA	NA	NA	NA	NA	NA	NA	NA	NA	NA	NA	NA
otu2324	0	Unknown	0	2	2	2	NA	NA	NA	NA	NA	NA	NA	NA	NA	NA	NA	NA	NA	NA	NA	NA	NA	NA	NA	NA	NA	NA	NA	NA	NA	NA	NA	NA
otu2325	0	Ascomycota	0	2	2	1	NA	NA	NA	NA	NA	NA	NA	NA	NA	NA	NA	NA	NA	NA	NA	NA	NA	NA	NA	NA	NA	NA	NA	NA	NA	NA	NA	NA
otu2326	0	Basidiomycota	0	2	2	2	NA	NA	NA	NA	NA	NA	NA	NA	NA	NA	NA	NA	NA	NA	NA	NA	NA	NA	NA	NA	NA	NA	NA	NA	NA	NA	NA	NA
otu2327	0	Ascomycota	0	2	2	1	NA	NA	NA	NA	NA	NA	NA	NA	NA	NA	NA	NA	NA	NA	NA	NA	NA	NA	NA	NA	NA	NA	NA	NA	NA	NA	NA	NA
otu233	0	Ascomycota	118	0	118	6	-0.769758130259944	0.917393976084839	-0.763021074246419	0.687735590714826	NA	NA	NA	NA	NA	NA	NA	NA	NA	NA	0.162650965663152	0.331211631325315	0.225848216455767	0.270816447506208	NA	NA	NA	NA	NA	NA	NA	NA	NA	NA
otu2332	0	Unknown	0	2	2	2	NA	NA	NA	NA	NA	NA	NA	NA	NA	NA	NA	NA	NA	NA	NA	NA	NA	NA	NA	NA	NA	NA	NA	NA	NA	NA	NA	NA
otu2333	0	Ascomycota	0	2	2	2	NA	NA	NA	NA	NA	NA	NA	NA	NA	NA	NA	NA	NA	NA	NA	NA	NA	NA	NA	NA	NA	NA	NA	NA	NA	NA	NA	NA
otu2334	0	Ascomycota	0	2	2	1	NA	NA	NA	NA	NA	NA	NA	NA	NA	NA	NA	NA	NA	NA	NA	NA	NA	NA	NA	NA	NA	NA	NA	NA	NA	NA	NA	NA
otu2335	0	Basidiomycota	0	2	2	1	NA	NA	NA	NA	NA	NA	NA	NA	NA	NA	NA	NA	NA	NA	NA	NA	NA	NA	NA	NA	NA	NA	NA	NA	NA	NA	NA	NA
otu2336	0	Ascomycota	0	2	2	1	NA	NA	NA	NA	NA	NA	NA	NA	NA	NA	NA	NA	NA	NA	NA	NA	NA	NA	NA	NA	NA	NA	NA	NA	NA	NA	NA	NA
otu234	0	Basidiomycota	118	0	118	15	-0.627176362304093	-0.261126493873646	NA	NA	-0.680162902104312	-0.0491760260524235	NA	NA	NA	NA	NA	NA	NA	NA	0.280737732841838	0.0697700500637391	NA	NA	1.46077692345031	0.0118039069056386	NA	NA	NA	NA	NA	NA	NA	NA
otu2341	0	Ascomycota	2	0	2	1	NA	NA	NA	NA	NA	NA	NA	NA	NA	NA	NA	NA	NA	NA	NA	NA	NA	NA	NA	NA	NA	NA	NA	NA	NA	NA	NA	NA
otu2342	0	Ascomycota	0	2	2	2	NA	NA	NA	NA	NA	NA	NA	NA	NA	NA	NA	NA	NA	NA	NA	NA	NA	NA	NA	NA	NA	NA	NA	NA	NA	NA	NA	NA
otu2343	0	Ascomycota	0	2	2	1	NA	NA	NA	NA	NA	NA	NA	NA	NA	NA	NA	NA	NA	NA	NA	NA	NA	NA	NA	NA	NA	NA	NA	NA	NA	NA	NA	NA
otu2344	0	Basidiomycota	0	2	2	1	NA	NA	NA	NA	NA	NA	NA	NA	NA	NA	NA	NA	NA	NA	NA	NA	NA	NA	NA	NA	NA	NA	NA	NA	NA	NA	NA	NA
otu2345	0	Ascomycota	0	2	2	2	NA	NA	NA	NA	NA	NA	NA	NA	NA	NA	NA	NA	NA	NA	NA	NA	NA	NA	NA	NA	NA	NA	NA	NA	NA	NA	NA	NA
otu2347	0	Basidiomycota	0	2	2	1	NA	NA	NA	NA	NA	NA	NA	NA	NA	NA	NA	NA	NA	NA	NA	NA	NA	NA	NA	NA	NA	NA	NA	NA	NA	NA	NA	NA
otu2349	0	Ascomycota	0	2	2	2	NA	NA	NA	NA	NA	NA	NA	NA	NA	NA	NA	NA	NA	NA	NA	NA	NA	NA	NA	NA	NA	NA	NA	NA	NA	NA	NA	NA
otu235	0	Ascomycota	114	0	114	6	-0.35923631007414	-1.63789047846774	-0.167138438317443	-1.7210521558516	NA	NA	NA	NA	NA	NA	NA	NA	NA	NA	0.0283399133085257	0.844604741213706	0.00866934459512544	1.35678204380477	NA	NA	NA	NA	NA	NA	NA	NA	NA	NA
otu2350	0	Ascomycota	0	2	2	1	NA	NA	NA	NA	NA	NA	NA	NA	NA	NA	NA	NA	NA	NA	NA	NA	NA	NA	NA	NA	NA	NA	NA	NA	NA	NA	NA	NA
otu2353	0	Unknown	0	2	2	1	NA	NA	NA	NA	NA	NA	NA	NA	NA	NA	NA	NA	NA	NA	NA	NA	NA	NA	NA	NA	NA	NA	NA	NA	NA	NA	NA	NA
otu2354	0	Basidiomycota	0	2	2	2	NA	NA	NA	NA	NA	NA	NA	NA	NA	NA	NA	NA	NA	NA	NA	NA	NA	NA	NA	NA	NA	NA	NA	NA	NA	NA	NA	NA
otu2355	0	Unknown	0	2	2	2	NA	NA	NA	NA	NA	NA	NA	NA	NA	NA	NA	NA	NA	NA	NA	NA	NA	NA	NA	NA	NA	NA	NA	NA	NA	NA	NA	NA
otu2356	0	Ascomycota	0	2	2	1	NA	NA	NA	NA	NA	NA	NA	NA	NA	NA	NA	NA	NA	NA	NA	NA	NA	NA	NA	NA	NA	NA	NA	NA	NA	NA	NA	NA
otu2357	0	Basidiomycota	0	2	2	2	NA	NA	NA	NA	NA	NA	NA	NA	NA	NA	NA	NA	NA	NA	NA	NA	NA	NA	NA	NA	NA	NA	NA	NA	NA	NA	NA	NA
otu236	0	Basidiomycota	0	25	25	3	NA	NA	NA	NA	NA	NA	NA	NA	NA	NA	NA	NA	NA	NA	NA	NA	NA	NA	NA	NA	NA	NA	NA	NA	NA	NA	NA	NA
otu2361	0	Ascomycota	0	2	2	1	NA	NA	NA	NA	NA	NA	NA	NA	NA	NA	NA	NA	NA	NA	NA	NA	NA	NA	NA	NA	NA	NA	NA	NA	NA	NA	NA	NA
otu2362	0	Unknown	0	2	2	1	NA	NA	NA	NA	NA	NA	NA	NA	NA	NA	NA	NA	NA	NA	NA	NA	NA	NA	NA	NA	NA	NA	NA	NA	NA	NA	NA	NA
otu2363	0	Ascomycota	0	2	2	1	NA	NA	NA	NA	NA	NA	NA	NA	NA	NA	NA	NA	NA	NA	NA	NA	NA	NA	NA	NA	NA	NA	NA	NA	NA	NA	NA	NA
otu2366	0	Ascomycota	2	0	2	1	NA	NA	NA	NA	NA	NA	NA	NA	NA	NA	NA	NA	NA	NA	NA	NA	NA	NA	NA	NA	NA	NA	NA	NA	NA	NA	NA	NA
otu2367	0	Ascomycota	0	2	2	2	NA	NA	NA	NA	NA	NA	NA	NA	NA	NA	NA	NA	NA	NA	NA	NA	NA	NA	NA	NA	NA	NA	NA	NA	NA	NA	NA	NA
otu2369	0	Ascomycota	2	0	2	2	NA	NA	NA	NA	NA	NA	NA	NA	NA	NA	NA	NA	NA	NA	NA	NA	NA	NA	NA	NA	NA	NA	NA	NA	NA	NA	NA	NA
otu237	0	Ascomycota	114	0	114	19	-0.525004128857443	0.0390467403273642	-0.498432835194379	-0.0783802888935082	NA	NA	NA	NA	NA	NA	NA	NA	NA	NA	0.272380501580796	0.00216006032885482	0.346944006103607	0.0126633397094291	NA	NA	NA	NA	NA	NA	NA	NA	NA	NA
otu2370	0	Basidiomycota	0	2	2	1	NA	NA	NA	NA	NA	NA	NA	NA	NA	NA	NA	NA	NA	NA	NA	NA	NA	NA	NA	NA	NA	NA	NA	NA	NA	NA	NA	NA
otu2371	0	Ascomycota	0	2	2	2	NA	NA	NA	NA	NA	NA	NA	NA	NA	NA	NA	NA	NA	NA	NA	NA	NA	NA	NA	NA	NA	NA	NA	NA	NA	NA	NA	NA
otu2372	0	Ascomycota	0	2	2	2	NA	NA	NA	NA	NA	NA	NA	NA	NA	NA	NA	NA	NA	NA	NA	NA	NA	NA	NA	NA	NA	NA	NA	NA	NA	NA	NA	NA
otu2373	0	Ascomycota	2	0	2	2	NA	NA	NA	NA	NA	NA	NA	NA	NA	NA	NA	NA	NA	NA	NA	NA	NA	NA	NA	NA	NA	NA	NA	NA	NA	NA	NA	NA
otu2375	0	Ascomycota	2	0	2	1	NA	NA	NA	NA	NA	NA	NA	NA	NA	NA	NA	NA	NA	NA	NA	NA	NA	NA	NA	NA	NA	NA	NA	NA	NA	NA	NA	NA
otu2378	0	Ascomycota	0	2	2	2	NA	NA	NA	NA	NA	NA	NA	NA	NA	NA	NA	NA	NA	NA	NA	NA	NA	NA	NA	NA	NA	NA	NA	NA	NA	NA	NA	NA
otu238	0	Ascomycota	0	101	101	8	NA	NA	NA	NA	NA	NA	-0.289699820815602	-0.805563834440329	0.178150544896507	-1.01092295235899	NA	NA	NA	NA	NA	NA	NA	NA	NA	NA	0.0263080623030207	0.278493010224313	0.0218394386922921	0.805421026295729	NA	NA	NA	NA
otu2381	0	Unknown	0	2	2	2	NA	NA	NA	NA	NA	NA	NA	NA	NA	NA	NA	NA	NA	NA	NA	NA	NA	NA	NA	NA	NA	NA	NA	NA	NA	NA	NA	NA
otu2382	0	Basidiomycota	0	2	2	1	NA	NA	NA	NA	NA	NA	NA	NA	NA	NA	NA	NA	NA	NA	NA	NA	NA	NA	NA	NA	NA	NA	NA	NA	NA	NA	NA	NA
otu2383	0	Ascomycota	0	2	2	1	NA	NA	NA	NA	NA	NA	NA	NA	NA	NA	NA	NA	NA	NA	NA	NA	NA	NA	NA	NA	NA	NA	NA	NA	NA	NA	NA	NA
otu2385	0	Ascomycota	0	2	2	2	NA	NA	NA	NA	NA	NA	NA	NA	NA	NA	NA	NA	NA	NA	NA	NA	NA	NA	NA	NA	NA	NA	NA	NA	NA	NA	NA	NA
otu2386	0	Basidiomycota	2	0	2	1	NA	NA	NA	NA	NA	NA	NA	NA	NA	NA	NA	NA	NA	NA	NA	NA	NA	NA	NA	NA	NA	NA	NA	NA	NA	NA	NA	NA
otu2388	0	Ascomycota	0	2	2	2	NA	NA	NA	NA	NA	NA	NA	NA	NA	NA	NA	NA	NA	NA	NA	NA	NA	NA	NA	NA	NA	NA	NA	NA	NA	NA	NA	NA
otu239	0	Ascomycota	0	114	114	8	NA	NA	NA	NA	NA	NA	-0.143609099351546	-1.14405597060297	-0.0652024715276261	-1.26195059936015	NA	NA	NA	NA	NA	NA	NA	NA	NA	NA	0.00484861375223836	0.42127936374686	0.00219410062820098	0.941310321778266	NA	NA	NA	NA
otu2393	0	Basidiomycota	0	2	2	2	NA	NA	NA	NA	NA	NA	NA	NA	NA	NA	NA	NA	NA	NA	NA	NA	NA	NA	NA	NA	NA	NA	NA	NA	NA	NA	NA	NA
otu2394	0	Unknown	2	0	2	1	NA	NA	NA	NA	NA	NA	NA	NA	NA	NA	NA	NA	NA	NA	NA	NA	NA	NA	NA	NA	NA	NA	NA	NA	NA	NA	NA	NA
otu2396	0	Ascomycota	0	2	2	2	NA	NA	NA	NA	NA	NA	NA	NA	NA	NA	NA	NA	NA	NA	NA	NA	NA	NA	NA	NA	NA	NA	NA	NA	NA	NA	NA	NA
otu2397	0	Ascomycota	2	0	2	2	NA	NA	NA	NA	NA	NA	NA	NA	NA	NA	NA	NA	NA	NA	NA	NA	NA	NA	NA	NA	NA	NA	NA	NA	NA	NA	NA	NA
otu2399	0	Ascomycota	0	2	2	1	NA	NA	NA	NA	NA	NA	NA	NA	NA	NA	NA	NA	NA	NA	NA	NA	NA	NA	NA	NA	NA	NA	NA	NA	NA	NA	NA	NA
otu24	0	Basidiomycota	0	1180	1180	28	NA	NA	NA	NA	NA	NA	-0.48202197186681	0.173921689453722	NA	NA	-0.504241920434115	0.056493287896482	NA	NA	NA	NA	NA	NA	NA	NA	0.400579544178864	0.0713977554483056	NA	NA	0.93094549362278	0.0195538888195572	NA	NA
otu240	0	Ascomycota	0	114	114	21	NA	NA	NA	NA	NA	NA	-0.53942146387386	-0.0898413093351589	0.442249081097031	-0.400048462302474	NA	NA	NA	NA	NA	NA	NA	NA	NA	NA	0.159619851985644	0.00606184144334814	0.235526126228291	0.220724279856888	NA	NA	NA	NA
otu2400	0	Ascomycota	2	0	2	1	NA	NA	NA	NA	NA	NA	NA	NA	NA	NA	NA	NA	NA	NA	NA	NA	NA	NA	NA	NA	NA	NA	NA	NA	NA	NA	NA	NA
otu2404	0	Zygomycota	0	2	2	1	NA	NA	NA	NA	NA	NA	NA	NA	NA	NA	NA	NA	NA	NA	NA	NA	NA	NA	NA	NA	NA	NA	NA	NA	NA	NA	NA	NA
otu2405	0	Unknown	0	2	2	1	NA	NA	NA	NA	NA	NA	NA	NA	NA	NA	NA	NA	NA	NA	NA	NA	NA	NA	NA	NA	NA	NA	NA	NA	NA	NA	NA	NA
otu2406	0	Basidiomycota	0	2	2	2	NA	NA	NA	NA	NA	NA	NA	NA	NA	NA	NA	NA	NA	NA	NA	NA	NA	NA	NA	NA	NA	NA	NA	NA	NA	NA	NA	NA
otu2407	0	Ascomycota	2	0	2	1	NA	NA	NA	NA	NA	NA	NA	NA	NA	NA	NA	NA	NA	NA	NA	NA	NA	NA	NA	NA	NA	NA	NA	NA	NA	NA	NA	NA
otu2408	0	Ascomycota	2	0	2	2	NA	NA	NA	NA	NA	NA	NA	NA	NA	NA	NA	NA	NA	NA	NA	NA	NA	NA	NA	NA	NA	NA	NA	NA	NA	NA	NA	NA
otu241	0	Basidiomycota	113	0	113	10	0.00894255898081244	-1.40947474259732	NA	NA	-0.402428515952944	1.15651444308965	NA	NA	NA	NA	NA	NA	NA	NA	3.07326308124182e-05	1.09455211100113	NA	NA	0.275353245719198	3.51540790208623	NA	NA	NA	NA	NA	NA	NA	NA
otu2410	0	Ascomycota	0	2	2	1	NA	NA	NA	NA	NA	NA	NA	NA	NA	NA	NA	NA	NA	NA	NA	NA	NA	NA	NA	NA	NA	NA	NA	NA	NA	NA	NA	NA
otu2414	0	Ascomycota	0	2	2	2	NA	NA	NA	NA	NA	NA	NA	NA	NA	NA	NA	NA	NA	NA	NA	NA	NA	NA	NA	NA	NA	NA	NA	NA	NA	NA	NA	NA
otu2415	0	Ascomycota	0	2	2	1	NA	NA	NA	NA	NA	NA	NA	NA	NA	NA	NA	NA	NA	NA	NA	NA	NA	NA	NA	NA	NA	NA	NA	NA	NA	NA	NA	NA
otu2417	0	Ascomycota	0	2	2	1	NA	NA	NA	NA	NA	NA	NA	NA	NA	NA	NA	NA	NA	NA	NA	NA	NA	NA	NA	NA	NA	NA	NA	NA	NA	NA	NA	NA
otu2418	0	Basidiomycota	0	2	2	2	NA	NA	NA	NA	NA	NA	NA	NA	NA	NA	NA	NA	NA	NA	NA	NA	NA	NA	NA	NA	NA	NA	NA	NA	NA	NA	NA	NA
otu2419	0	Unknown	0	2	2	2	NA	NA	NA	NA	NA	NA	NA	NA	NA	NA	NA	NA	NA	NA	NA	NA	NA	NA	NA	NA	NA	NA	NA	NA	NA	NA	NA	NA
otu242	0	Ascomycota	0	49	49	7	NA	NA	NA	NA	NA	NA	-0.658663828614357	0.046653169680105	0.515603715247356	-0.498506183441095	NA	NA	NA	NA	NA	NA	NA	NA	NA	NA	0.135994090533049	0.000934064119817729	0.182936025027212	0.19585197180759	NA	NA	NA	NA
otu2420	0	Basidiomycota	0	2	2	2	NA	NA	NA	NA	NA	NA	NA	NA	NA	NA	NA	NA	NA	NA	NA	NA	NA	NA	NA	NA	NA	NA	NA	NA	NA	NA	NA	NA
otu2421	0	Basidiomycota	0	2	2	1	NA	NA	NA	NA	NA	NA	NA	NA	NA	NA	NA	NA	NA	NA	NA	NA	NA	NA	NA	NA	NA	NA	NA	NA	NA	NA	NA	NA
otu2422	0	Basidiomycota	0	2	2	2	NA	NA	NA	NA	NA	NA	NA	NA	NA	NA	NA	NA	NA	NA	NA	NA	NA	NA	NA	NA	NA	NA	NA	NA	NA	NA	NA	NA
otu2423	0	Ascomycota	0	2	2	2	NA	NA	NA	NA	NA	NA	NA	NA	NA	NA	NA	NA	NA	NA	NA	NA	NA	NA	NA	NA	NA	NA	NA	NA	NA	NA	NA	NA
otu2425	0	Basidiomycota	0	2	2	1	NA	NA	NA	NA	NA	NA	NA	NA	NA	NA	NA	NA	NA	NA	NA	NA	NA	NA	NA	NA	NA	NA	NA	NA	NA	NA	NA	NA
otu2426	0	Ascomycota	0	2	2	1	NA	NA	NA	NA	NA	NA	NA	NA	NA	NA	NA	NA	NA	NA	NA	NA	NA	NA	NA	NA	NA	NA	NA	NA	NA	NA	NA	NA
otu2428	0	Basidiomycota	0	2	2	1	NA	NA	NA	NA	NA	NA	NA	NA	NA	NA	NA	NA	NA	NA	NA	NA	NA	NA	NA	NA	NA	NA	NA	NA	NA	NA	NA	NA
otu243	0	Ascomycota	112	0	112	12	-0.761569016214156	0.69642013327143	-0.773041324006517	0.587496777183197	NA	NA	NA	NA	NA	NA	NA	NA	NA	NA	0.318417263783089	0.381738922287314	0.463637991106648	0.395251029477838	NA	NA	NA	NA	NA	NA	NA	NA	NA	NA
otu2430	0	Unknown	0	2	2	2	NA	NA	NA	NA	NA	NA	NA	NA	NA	NA	NA	NA	NA	NA	NA	NA	NA	NA	NA	NA	NA	NA	NA	NA	NA	NA	NA	NA
otu2432	0	Unknown	0	2	2	2	NA	NA	NA	NA	NA	NA	NA	NA	NA	NA	NA	NA	NA	NA	NA	NA	NA	NA	NA	NA	NA	NA	NA	NA	NA	NA	NA	NA
otu244	0	Unknown	111	0	111	3	1.87215927998191	0.294114841231902	NA	NA	NA	NA	NA	NA	NA	NA	NA	NA	NA	NA	0.577277880581512	0.0204257937191314	NA	NA	NA	NA	NA	NA	NA	NA	NA	NA	NA	NA
otu2442	0	Ascomycota	0	2	2	1	NA	NA	NA	NA	NA	NA	NA	NA	NA	NA	NA	NA	NA	NA	NA	NA	NA	NA	NA	NA	NA	NA	NA	NA	NA	NA	NA	NA
otu2444	0	Unknown	0	2	2	1	NA	NA	NA	NA	NA	NA	NA	NA	NA	NA	NA	NA	NA	NA	NA	NA	NA	NA	NA	NA	NA	NA	NA	NA	NA	NA	NA	NA
otu2449	0	Ascomycota	0	2	2	2	NA	NA	NA	NA	NA	NA	NA	NA	NA	NA	NA	NA	NA	NA	NA	NA	NA	NA	NA	NA	NA	NA	NA	NA	NA	NA	NA	NA
otu245	0	Ascomycota	111	0	111	13	-0.287923265914265	-0.270546964632233	-0.233686690106847	-0.381721824629771	NA	NA	NA	NA	NA	NA	NA	NA	NA	NA	0.0455125943376115	0.0576114941519212	0.042368349835391	0.166861450627001	NA	NA	NA	NA	NA	NA	NA	NA	NA	NA
otu2450	0	Basidiomycota	0	2	2	2	NA	NA	NA	NA	NA	NA	NA	NA	NA	NA	NA	NA	NA	NA	NA	NA	NA	NA	NA	NA	NA	NA	NA	NA	NA	NA	NA	NA
otu2452	0	Basidiomycota	0	2	2	2	NA	NA	NA	NA	NA	NA	NA	NA	NA	NA	NA	NA	NA	NA	NA	NA	NA	NA	NA	NA	NA	NA	NA	NA	NA	NA	NA	NA
otu2453	0	Ascomycota	2	0	2	1	NA	NA	NA	NA	NA	NA	NA	NA	NA	NA	NA	NA	NA	NA	NA	NA	NA	NA	NA	NA	NA	NA	NA	NA	NA	NA	NA	NA
otu2454	0	Ascomycota	0	2	2	1	NA	NA	NA	NA	NA	NA	NA	NA	NA	NA	NA	NA	NA	NA	NA	NA	NA	NA	NA	NA	NA	NA	NA	NA	NA	NA	NA	NA
otu2458	0	Ascomycota	0	2	2	2	NA	NA	NA	NA	NA	NA	NA	NA	NA	NA	NA	NA	NA	NA	NA	NA	NA	NA	NA	NA	NA	NA	NA	NA	NA	NA	NA	NA
otu246	0	Ascomycota	0	61	61	20	NA	NA	NA	NA	NA	NA	0.0417699050125863	-0.670802868860469	-0.215293646486768	-0.618951916845038	NA	NA	NA	NA	NA	NA	NA	NA	NA	NA	0.000957100256261819	0.337942062168471	0.0558171474405782	0.528370694831441	NA	NA	NA	NA
otu2462	0	Ascomycota	0	2	2	2	NA	NA	NA	NA	NA	NA	NA	NA	NA	NA	NA	NA	NA	NA	NA	NA	NA	NA	NA	NA	NA	NA	NA	NA	NA	NA	NA	NA
otu2463	0	Ascomycota	0	2	2	1	NA	NA	NA	NA	NA	NA	NA	NA	NA	NA	NA	NA	NA	NA	NA	NA	NA	NA	NA	NA	NA	NA	NA	NA	NA	NA	NA	NA
otu2464	0	Ascomycota	2	0	2	2	NA	NA	NA	NA	NA	NA	NA	NA	NA	NA	NA	NA	NA	NA	NA	NA	NA	NA	NA	NA	NA	NA	NA	NA	NA	NA	NA	NA
otu2465	0	Ascomycota	0	2	2	2	NA	NA	NA	NA	NA	NA	NA	NA	NA	NA	NA	NA	NA	NA	NA	NA	NA	NA	NA	NA	NA	NA	NA	NA	NA	NA	NA	NA
otu2466	0	Glomeromycota	0	2	2	1	NA	NA	NA	NA	NA	NA	NA	NA	NA	NA	NA	NA	NA	NA	NA	NA	NA	NA	NA	NA	NA	NA	NA	NA	NA	NA	NA	NA
otu2467	0	Ascomycota	0	2	2	1	NA	NA	NA	NA	NA	NA	NA	NA	NA	NA	NA	NA	NA	NA	NA	NA	NA	NA	NA	NA	NA	NA	NA	NA	NA	NA	NA	NA
otu2469	0	Ascomycota	0	2	2	2	NA	NA	NA	NA	NA	NA	NA	NA	NA	NA	NA	NA	NA	NA	NA	NA	NA	NA	NA	NA	NA	NA	NA	NA	NA	NA	NA	NA
otu247	0	Ascomycota	0	84	84	7	NA	NA	NA	NA	NA	NA	-0.810475549016871	-0.492284109741083	0.607256462736964	-0.975069690825997	NA	NA	NA	NA	NA	NA	NA	NA	NA	NA	0.205907536693561	0.104003035168034	0.253753156371988	0.74930419326482	NA	NA	NA	NA
otu2470	0	Basidiomycota	2	0	2	2	NA	NA	NA	NA	NA	NA	NA	NA	NA	NA	NA	NA	NA	NA	NA	NA	NA	NA	NA	NA	NA	NA	NA	NA	NA	NA	NA	NA
otu2474	0	Unknown	0	2	2	2	NA	NA	NA	NA	NA	NA	NA	NA	NA	NA	NA	NA	NA	NA	NA	NA	NA	NA	NA	NA	NA	NA	NA	NA	NA	NA	NA	NA
otu2475	0	Ascomycota	0	2	2	1	NA	NA	NA	NA	NA	NA	NA	NA	NA	NA	NA	NA	NA	NA	NA	NA	NA	NA	NA	NA	NA	NA	NA	NA	NA	NA	NA	NA
otu2477	0	Ascomycota	2	0	2	2	NA	NA	NA	NA	NA	NA	NA	NA	NA	NA	NA	NA	NA	NA	NA	NA	NA	NA	NA	NA	NA	NA	NA	NA	NA	NA	NA	NA
otu2479	0	Basidiomycota	2	0	2	1	NA	NA	NA	NA	NA	NA	NA	NA	NA	NA	NA	NA	NA	NA	NA	NA	NA	NA	NA	NA	NA	NA	NA	NA	NA	NA	NA	NA
otu248	0	Basidiomycota	0	104	104	9	NA	NA	NA	NA	NA	NA	0.319577581802923	0.638536073751748	NA	NA	0.238973437980505	-0.203442808082653	NA	NA	NA	NA	NA	NA	NA	NA	0.0480215617424828	0.262468091090136	NA	NA	0.0570261681614378	0.0691596348873896	NA	NA
otu2480	0	Basidiomycota	0	2	2	1	NA	NA	NA	NA	NA	NA	NA	NA	NA	NA	NA	NA	NA	NA	NA	NA	NA	NA	NA	NA	NA	NA	NA	NA	NA	NA	NA	NA
otu2485	0	Ascomycota	0	2	2	1	NA	NA	NA	NA	NA	NA	NA	NA	NA	NA	NA	NA	NA	NA	NA	NA	NA	NA	NA	NA	NA	NA	NA	NA	NA	NA	NA	NA
otu2486	0	Basidiomycota	0	2	2	1	NA	NA	NA	NA	NA	NA	NA	NA	NA	NA	NA	NA	NA	NA	NA	NA	NA	NA	NA	NA	NA	NA	NA	NA	NA	NA	NA	NA
otu2489	0	Basidiomycota	2	0	2	1	NA	NA	NA	NA	NA	NA	NA	NA	NA	NA	NA	NA	NA	NA	NA	NA	NA	NA	NA	NA	NA	NA	NA	NA	NA	NA	NA	NA
otu249	0	Basidiomycota	0	105	105	9	NA	NA	NA	NA	NA	NA	0.148463052911754	0.531652478537498	NA	NA	0.0558565383640845	-0.297351738599525	NA	NA	NA	NA	NA	NA	NA	NA	0.0103638338377561	0.181953881014765	NA	NA	0.00311546561232183	0.147743700585546	NA	NA
otu2491	0	Unknown	0	2	2	1	NA	NA	NA	NA	NA	NA	NA	NA	NA	NA	NA	NA	NA	NA	NA	NA	NA	NA	NA	NA	NA	NA	NA	NA	NA	NA	NA	NA
otu2494	0	Ascomycota	0	2	2	1	NA	NA	NA	NA	NA	NA	NA	NA	NA	NA	NA	NA	NA	NA	NA	NA	NA	NA	NA	NA	NA	NA	NA	NA	NA	NA	NA	NA
otu2498	0	Basidiomycota	0	2	2	1	NA	NA	NA	NA	NA	NA	NA	NA	NA	NA	NA	NA	NA	NA	NA	NA	NA	NA	NA	NA	NA	NA	NA	NA	NA	NA	NA	NA
otu2499	0	Unknown	0	2	2	2	NA	NA	NA	NA	NA	NA	NA	NA	NA	NA	NA	NA	NA	NA	NA	NA	NA	NA	NA	NA	NA	NA	NA	NA	NA	NA	NA	NA
otu25	0	Zygomycota	0	210	210	13	NA	NA	NA	NA	NA	NA	-0.527480105641789	0.997275150895643	NA	NA	NA	NA	NA	NA	NA	NA	NA	NA	NA	NA	0.196239801372614	0.960344143828275	NA	NA	NA	NA	NA	NA
otu250	0	Ascomycota	0	76	76	5	NA	NA	NA	NA	NA	NA	-0.414812142904349	2.19900714466078	1.19023649399023	1.86523091633986	NA	NA	NA	NA	NA	NA	NA	NA	NA	NA	0.0404535458110939	1.55642759733221	0.731130581187719	2.05642712168361	NA	NA	NA	NA
otu2506	0	Ascomycota	0	2	2	1	NA	NA	NA	NA	NA	NA	NA	NA	NA	NA	NA	NA	NA	NA	NA	NA	NA	NA	NA	NA	NA	NA	NA	NA	NA	NA	NA	NA
otu2508	0	Ascomycota	0	2	2	1	NA	NA	NA	NA	NA	NA	NA	NA	NA	NA	NA	NA	NA	NA	NA	NA	NA	NA	NA	NA	NA	NA	NA	NA	NA	NA	NA	NA
otu251	0	Ascomycota	0	106	106	10	NA	NA	NA	NA	NA	NA	-0.232803582418747	1.48057178254395	0.765976841528378	1.1530425716899	NA	NA	NA	NA	NA	NA	NA	NA	NA	NA	0.025483729444461	1.41112203615945	0.605605345558364	1.57169688560586	NA	NA	NA	NA
otu2510	0	Basidiomycota	2	0	2	2	NA	NA	NA	NA	NA	NA	NA	NA	NA	NA	NA	NA	NA	NA	NA	NA	NA	NA	NA	NA	NA	NA	NA	NA	NA	NA	NA	NA
otu2515	0	Unknown	0	2	2	2	NA	NA	NA	NA	NA	NA	NA	NA	NA	NA	NA	NA	NA	NA	NA	NA	NA	NA	NA	NA	NA	NA	NA	NA	NA	NA	NA	NA
otu252	0	Ascomycota	0	97	97	8	NA	NA	NA	NA	NA	NA	-0.677364729455777	1.08549713152848	0.885507122870458	0.541870534882833	NA	NA	NA	NA	NA	NA	NA	NA	NA	NA	0.215739081660393	0.758512946645352	0.809361494611616	0.347111642333405	NA	NA	NA	NA
otu2520	0	Ascomycota	2	0	2	2	NA	NA	NA	NA	NA	NA	NA	NA	NA	NA	NA	NA	NA	NA	NA	NA	NA	NA	NA	NA	NA	NA	NA	NA	NA	NA	NA	NA
otu2522	0	Basidiomycota	0	2	2	1	NA	NA	NA	NA	NA	NA	NA	NA	NA	NA	NA	NA	NA	NA	NA	NA	NA	NA	NA	NA	NA	NA	NA	NA	NA	NA	NA	NA
otu2527	0	Ascomycota	0	2	2	1	NA	NA	NA	NA	NA	NA	NA	NA	NA	NA	NA	NA	NA	NA	NA	NA	NA	NA	NA	NA	NA	NA	NA	NA	NA	NA	NA	NA
otu2528	0	Basidiomycota	2	0	2	2	NA	NA	NA	NA	NA	NA	NA	NA	NA	NA	NA	NA	NA	NA	NA	NA	NA	NA	NA	NA	NA	NA	NA	NA	NA	NA	NA	NA
otu253	0	Ascomycota	104	0	104	12	0.822784334009077	-0.653901423932558	0.898668186383214	-0.641793703565757	NA	NA	NA	NA	NA	NA	NA	NA	NA	NA	0.297330928770491	0.269239242726284	0.501259154038134	0.377348757023647	NA	NA	NA	NA	NA	NA	NA	NA	NA	NA
otu2531	0	Basidiomycota	0	2	2	1	NA	NA	NA	NA	NA	NA	NA	NA	NA	NA	NA	NA	NA	NA	NA	NA	NA	NA	NA	NA	NA	NA	NA	NA	NA	NA	NA	NA
otu2532	0	Ascomycota	2	0	2	2	NA	NA	NA	NA	NA	NA	NA	NA	NA	NA	NA	NA	NA	NA	NA	NA	NA	NA	NA	NA	NA	NA	NA	NA	NA	NA	NA	NA
otu2533	0	Basidiomycota	2	0	2	1	NA	NA	NA	NA	NA	NA	NA	NA	NA	NA	NA	NA	NA	NA	NA	NA	NA	NA	NA	NA	NA	NA	NA	NA	NA	NA	NA	NA
otu2535	0	Ascomycota	2	0	2	2	NA	NA	NA	NA	NA	NA	NA	NA	NA	NA	NA	NA	NA	NA	NA	NA	NA	NA	NA	NA	NA	NA	NA	NA	NA	NA	NA	NA
otu254	0	Ascomycota	104	0	104	3	0.0621235351066072	-1.46220025847002	0.296605933668672	-1.59559742760045	NA	NA	NA	NA	NA	NA	NA	NA	NA	NA	0.000635640629698828	0.504845831453957	0.020476443118597	0.874641222954605	NA	NA	NA	NA	NA	NA	NA	NA	NA	NA
otu2540	0	Basidiomycota	0	2	2	1	NA	NA	NA	NA	NA	NA	NA	NA	NA	NA	NA	NA	NA	NA	NA	NA	NA	NA	NA	NA	NA	NA	NA	NA	NA	NA	NA	NA
otu2546	0	Ascomycota	2	0	2	2	NA	NA	NA	NA	NA	NA	NA	NA	NA	NA	NA	NA	NA	NA	NA	NA	NA	NA	NA	NA	NA	NA	NA	NA	NA	NA	NA	NA
otu255	0	Ascomycota	104	0	104	11	0.267446596097136	0.212677554099072	0.227354955515546	0.264756325323129	NA	NA	NA	NA	NA	NA	NA	NA	NA	NA	0.0274884506464281	0.0249209825653742	0.0280724608019251	0.0561891887734751	NA	NA	NA	NA	NA	NA	NA	NA	NA	NA
otu2552	0	Ascomycota	0	2	2	1	NA	NA	NA	NA	NA	NA	NA	NA	NA	NA	NA	NA	NA	NA	NA	NA	NA	NA	NA	NA	NA	NA	NA	NA	NA	NA	NA	NA
otu2553	0	Ascomycota	2	0	2	2	NA	NA	NA	NA	NA	NA	NA	NA	NA	NA	NA	NA	NA	NA	NA	NA	NA	NA	NA	NA	NA	NA	NA	NA	NA	NA	NA	NA
otu2558	0	Basidiomycota	2	0	2	1	NA	NA	NA	NA	NA	NA	NA	NA	NA	NA	NA	NA	NA	NA	NA	NA	NA	NA	NA	NA	NA	NA	NA	NA	NA	NA	NA	NA
otu256	0	Ascomycota	104	0	104	5	-0.341059726481812	-1.65271599814716	-0.13452517960707	-1.74510694901658	NA	NA	NA	NA	NA	NA	NA	NA	NA	NA	0.0319307379479138	1.07495497411694	0.00702022061185893	1.74371752653698	NA	NA	NA	NA	NA	NA	NA	NA	NA	NA
otu2560	0	Unknown	2	0	2	1	NA	NA	NA	NA	NA	NA	NA	NA	NA	NA	NA	NA	NA	NA	NA	NA	NA	NA	NA	NA	NA	NA	NA	NA	NA	NA	NA	NA
otu2563	0	Unknown	0	2	2	2	NA	NA	NA	NA	NA	NA	NA	NA	NA	NA	NA	NA	NA	NA	NA	NA	NA	NA	NA	NA	NA	NA	NA	NA	NA	NA	NA	NA
otu2565	0	Ascomycota	0	2	2	1	NA	NA	NA	NA	NA	NA	NA	NA	NA	NA	NA	NA	NA	NA	NA	NA	NA	NA	NA	NA	NA	NA	NA	NA	NA	NA	NA	NA
otu2566	0	Ascomycota	2	0	2	1	NA	NA	NA	NA	NA	NA	NA	NA	NA	NA	NA	NA	NA	NA	NA	NA	NA	NA	NA	NA	NA	NA	NA	NA	NA	NA	NA	NA
otu2567	0	Ascomycota	0	2	2	1	NA	NA	NA	NA	NA	NA	NA	NA	NA	NA	NA	NA	NA	NA	NA	NA	NA	NA	NA	NA	NA	NA	NA	NA	NA	NA	NA	NA
otu257	0	Unknown	103	0	103	3	1.22905731320899	-0.399571173931904	NA	NA	NA	NA	NA	NA	NA	NA	NA	NA	NA	NA	0.248796116862687	0.037699306493712	NA	NA	NA	NA	NA	NA	NA	NA	NA	NA	NA	NA
otu2570	0	Ascomycota	0	2	2	2	NA	NA	NA	NA	NA	NA	NA	NA	NA	NA	NA	NA	NA	NA	NA	NA	NA	NA	NA	NA	NA	NA	NA	NA	NA	NA	NA	NA
otu2571	0	Ascomycota	0	2	2	2	NA	NA	NA	NA	NA	NA	NA	NA	NA	NA	NA	NA	NA	NA	NA	NA	NA	NA	NA	NA	NA	NA	NA	NA	NA	NA	NA	NA
otu2572	0	Ascomycota	0	2	2	1	NA	NA	NA	NA	NA	NA	NA	NA	NA	NA	NA	NA	NA	NA	NA	NA	NA	NA	NA	NA	NA	NA	NA	NA	NA	NA	NA	NA
otu2575	0	Ascomycota	2	0	2	1	NA	NA	NA	NA	NA	NA	NA	NA	NA	NA	NA	NA	NA	NA	NA	NA	NA	NA	NA	NA	NA	NA	NA	NA	NA	NA	NA	NA
otu258	0	Ascomycota	102	0	102	10	1.56862055776003	0.180969165952797	1.61751545456214	0.365726289822949	NA	NA	NA	NA	NA	NA	NA	NA	NA	NA	1.0806967967819	0.0206216287430599	1.6239044030063	0.122536192081141	NA	NA	NA	NA	NA	NA	NA	NA	NA	NA
otu2583	0	Unknown	0	2	2	1	NA	NA	NA	NA	NA	NA	NA	NA	NA	NA	NA	NA	NA	NA	NA	NA	NA	NA	NA	NA	NA	NA	NA	NA	NA	NA	NA	NA
otu259	0	Ascomycota	102	0	102	24	-0.199183586892146	-0.205704196106424	-0.122444039656019	-0.310845817274558	NA	NA	NA	NA	NA	NA	NA	NA	NA	NA	0.0304939164329215	0.0466270720312023	0.0162845937619135	0.154910239059193	NA	NA	NA	NA	NA	NA	NA	NA	NA	NA
otu2593	0	Ascomycota	0	2	2	1	NA	NA	NA	NA	NA	NA	NA	NA	NA	NA	NA	NA	NA	NA	NA	NA	NA	NA	NA	NA	NA	NA	NA	NA	NA	NA	NA	NA
otu2596	0	Unknown	0	2	2	1	NA	NA	NA	NA	NA	NA	NA	NA	NA	NA	NA	NA	NA	NA	NA	NA	NA	NA	NA	NA	NA	NA	NA	NA	NA	NA	NA	NA
otu2598	0	Ascomycota	0	2	2	2	NA	NA	NA	NA	NA	NA	NA	NA	NA	NA	NA	NA	NA	NA	NA	NA	NA	NA	NA	NA	NA	NA	NA	NA	NA	NA	NA	NA
otu26	0	Basidiomycota	1254	5	1259	33	0.0025965837009835	0.0579881664567973	NA	NA	0.00653594739347368	-0.225697171445627	NA	NA	NA	NA	NA	NA	NA	NA	1.18449356049869e-05	0.00846939794734582	NA	NA	0.000332033375215978	0.612037135568243	NA	NA	NA	NA	NA	NA	NA	NA
otu260	0	Basidiomycota	102	0	102	4	0.406596909457476	-1.18146320960999	NA	NA	0.160670081463068	0.80887830694602	NA	NA	NA	NA	NA	NA	NA	NA	0.0272287355238944	0.329598682256825	NA	NA	0.0188107429300319	0.736992714063923	NA	NA	NA	NA	NA	NA	NA	NA
otu2601	0	Ascomycota	2	0	2	2	NA	NA	NA	NA	NA	NA	NA	NA	NA	NA	NA	NA	NA	NA	NA	NA	NA	NA	NA	NA	NA	NA	NA	NA	NA	NA	NA	NA
otu261	0	Ascomycota	102	0	102	7	-0.178653519282391	-1.56259466989729	0.0316091496766064	-1.66728584374397	NA	NA	NA	NA	NA	NA	NA	NA	NA	NA	0.0122658956001626	1.34528569560521	0.000542621828664041	2.22833354545962	NA	NA	NA	NA	NA	NA	NA	NA	NA	NA
otu2610	0	Unknown	0	2	2	2	NA	NA	NA	NA	NA	NA	NA	NA	NA	NA	NA	NA	NA	NA	NA	NA	NA	NA	NA	NA	NA	NA	NA	NA	NA	NA	NA	NA
otu262	0	Basidiomycota	0	65	65	17	NA	NA	NA	NA	NA	NA	-0.41456797470605	-0.529562782204098	NA	NA	-0.510720990594363	0.311059958475156	NA	NA	NA	NA	NA	NA	NA	NA	0.13468645335811	0.30087721300741	NA	NA	0.434101305838281	0.269466621575049	NA	NA
otu263	0	Unknown	101	0	101	12	0.983555393747735	0.0466339772837109	NA	NA	NA	NA	NA	NA	NA	NA	NA	NA	NA	NA	0.477989361321673	0.0015405337961563	NA	NA	NA	NA	NA	NA	NA	NA	NA	NA	NA	NA
otu264	0	Ascomycota	0	101	101	12	NA	NA	NA	NA	NA	NA	-0.795742027852843	-0.690663969462494	0.517732402810902	-1.06671182731603	NA	NA	NA	NA	NA	NA	NA	NA	NA	NA	0.297733882162621	0.30707130756082	0.276674487599413	1.34515499584483	NA	NA	NA	NA
otu265	0	Ascomycota	99	0	99	14	0.971573462814122	0.581880248604626	0.947837136253783	0.664635849300863	NA	NA	NA	NA	NA	NA	NA	NA	NA	NA	0.518238126541645	0.26649621097813	0.69701325228122	0.505859089504441	NA	NA	NA	NA	NA	NA	NA	NA	NA	NA
otu266	0	Basidiomycota	0	88	88	14	NA	NA	NA	NA	NA	NA	0.0745272089385603	-0.796376447900653	NA	NA	0.0630250473620177	-0.508445582521625	NA	NA	NA	NA	NA	NA	NA	NA	0.00348218722893863	0.544353713053229	NA	NA	0.00528859153210097	0.575964481142329	NA	NA
otu268	0	Ascomycota	97	0	97	20	0.389258088811578	0.262515187876693	0.428535983697608	0.278793978864446	NA	NA	NA	NA	NA	NA	NA	NA	NA	NA	0.133098556998896	0.0867865969396895	0.227964996600998	0.142412724627173	NA	NA	NA	NA	NA	NA	NA	NA	NA	NA
otu269	0	Ascomycota	97	0	97	10	0.12579352633321	-1.36177823456237	0.328208575371411	-1.45411542614788	NA	NA	NA	NA	NA	NA	NA	NA	NA	NA	0.00608124773547701	1.02172642161191	0.0585021036243131	1.694953687503	NA	NA	NA	NA	NA	NA	NA	NA	NA	NA
otu27	0	Ascomycota	1241	0	1241	30	0.124786605231813	0.332667267504991	0.128485385919301	0.303856869184705	NA	NA	NA	NA	NA	NA	NA	NA	NA	NA	0.0205175383686837	0.209052415916594	0.0307391817666416	0.25375312062636	NA	NA	NA	NA	NA	NA	NA	NA	NA	NA
otu270	0	Ascomycota	97	0	97	19	-0.139664739672985	-0.297451628402165	-0.0621162193270113	-0.404663683868951	NA	NA	NA	NA	NA	NA	NA	NA	NA	NA	0.0149926934240785	0.097495494085627	0.0041909420901542	0.262529753025154	NA	NA	NA	NA	NA	NA	NA	NA	NA	NA
otu271	0	Basidiomycota	0	94	94	23	NA	NA	NA	NA	NA	NA	0.226344798796909	0.250833000897575	NA	NA	0.0805522789835647	-0.278510051504143	NA	NA	NA	NA	NA	NA	NA	NA	0.044163770140236	0.0742534129778921	NA	NA	0.0118787851121569	0.237624485985067	NA	NA
otu272	0	Basidiomycota	0	35	35	2	NA	NA	NA	NA	NA	NA	NA	NA	NA	NA	NA	NA	NA	NA	NA	NA	NA	NA	NA	NA	NA	NA	NA	NA	NA	NA	NA	NA
otu273	0	Ascomycota	96	0	96	17	-0.645732489026404	-0.345520712113501	-0.571908264192546	-0.411388078352288	NA	NA	NA	NA	NA	NA	NA	NA	NA	NA	0.320487712764605	0.131552775458774	0.355266596038146	0.271327287117568	NA	NA	NA	NA	NA	NA	NA	NA	NA	NA
otu274	0	Ascomycota	95	0	95	21	0.406460374768887	0.233696885674782	0.374335054179007	0.230105361177867	NA	NA	NA	NA	NA	NA	NA	NA	NA	NA	0.145122409864511	0.0687780153341749	0.17394605090334	0.0970142409319372	NA	NA	NA	NA	NA	NA	NA	NA	NA	NA
otu275	0	Basidiomycota	95	0	95	16	0.348794083365435	-0.712957803896028	NA	NA	0.157358853868226	0.571413726642538	NA	NA	NA	NA	NA	NA	NA	NA	0.0801488946167055	0.480101107077752	NA	NA	0.0721735852108996	1.47115403352511	NA	NA	NA	NA	NA	NA	NA	NA
otu276	0	Zygomycota	0	3	3	3	NA	NA	NA	NA	NA	NA	NA	NA	NA	NA	NA	NA	NA	NA	NA	NA	NA	NA	NA	NA	NA	NA	NA	NA	NA	NA	NA	NA
otu277	0	Ascomycota	95	0	95	8	-0.653295765722563	-0.175274629152138	-0.559625699647261	-0.221559366828334	NA	NA	NA	NA	NA	NA	NA	NA	NA	NA	0.0937254966528444	0.00967212526164626	0.0971916346961326	0.0224854847513088	NA	NA	NA	NA	NA	NA	NA	NA	NA	NA
otu279	0	Ascomycota	93	0	93	11	1.61280096415793	0.569466895208354	1.59971192584924	0.794701068172765	NA	NA	NA	NA	NA	NA	NA	NA	NA	NA	0.856822517938805	0.15314824425159	1.19126507645649	0.433931199207242	NA	NA	NA	NA	NA	NA	NA	NA	NA	NA
otu28	0	Ascomycota	1170	0	1170	20	-0.64440185814631	0.468367331616619	-0.664681538920545	0.34185474420058	NA	NA	NA	NA	NA	NA	NA	NA	NA	NA	0.455954636326318	0.345324183925779	0.685536880263856	0.267654932374513	NA	NA	NA	NA	NA	NA	NA	NA	NA	NA
otu280	0	Ascomycota	0	93	93	2	NA	NA	NA	NA	NA	NA	NA	NA	NA	NA	NA	NA	NA	NA	NA	NA	NA	NA	NA	NA	NA	NA	NA	NA	NA	NA	NA	NA
otu281	0	Ascomycota	92	0	92	17	-0.471590748429595	0.780907063787373	-0.494518165596226	0.660767846938154	NA	NA	NA	NA	NA	NA	NA	NA	NA	NA	0.195356833946248	0.767966883204586	0.303569458880207	0.799981270664534	NA	NA	NA	NA	NA	NA	NA	NA	NA	NA
otu282	0	Ascomycota	91	0	91	2	NA	NA	NA	NA	NA	NA	NA	NA	NA	NA	NA	NA	NA	NA	NA	NA	NA	NA	NA	NA	NA	NA	NA	NA	NA	NA	NA	NA
otu284	0	Ascomycota	88	0	88	5	-0.35923631007414	-1.63789047846774	-0.167138438317443	-1.7210521558516	NA	NA	NA	NA	NA	NA	NA	NA	NA	NA	0.0283399133085257	0.844604741213706	0.00866934459512544	1.35678204380477	NA	NA	NA	NA	NA	NA	NA	NA	NA	NA
otu285	0	Basidiomycota	0	67	67	3	NA	NA	NA	NA	NA	NA	NA	NA	NA	NA	NA	NA	NA	NA	NA	NA	NA	NA	NA	NA	NA	NA	NA	NA	NA	NA	NA	NA
otu286	0	Basidiomycota	0	86	86	8	NA	NA	NA	NA	NA	NA	-1.33313906703574	-0.580586145096503	NA	NA	-1.30161801739114	1.29672189830964	NA	NA	NA	NA	NA	NA	NA	NA	0.557113034231329	0.14465975129433	NA	NA	1.12784851332189	1.87314086844326	NA	NA
otu287	0	Basidiomycota	0	70	70	9	NA	NA	NA	NA	NA	NA	-0.504448931199086	0.000182103961703306	NA	NA	-0.524946986488024	-0.603883621478413	NA	NA	NA	NA	NA	NA	NA	NA	0.119651481408275	2.13473723704855e-08	NA	NA	0.275173001598361	0.609360796340907	NA	NA
otu288	0	Zygomycota	0	79	79	6	NA	NA	NA	NA	NA	NA	-1.11025406425031	-0.773990325943984	NA	NA	NA	NA	NA	NA	NA	NA	NA	NA	NA	NA	0.386400030314342	0.257090153493353	NA	NA	NA	NA	NA	NA
otu289	0	Ascomycota	0	87	87	10	NA	NA	NA	NA	NA	NA	0.177456216969792	-0.46475337856589	-0.259088070057235	-0.537132990103842	NA	NA	NA	NA	NA	NA	NA	NA	NA	NA	0.0197426225295581	0.185391357888715	0.0923829847804713	0.454758158141121	NA	NA	NA	NA
otu29	0	Ascomycota	1150	0	1150	31	-0.0606406306040326	0.0682997956908092	-0.0293898741752052	-0.00564267610165248	NA	NA	NA	NA	NA	NA	NA	NA	NA	NA	0.00625845572227391	0.0113821501437285	0.00207745077519578	0.000113030063120181	NA	NA	NA	NA	NA	NA	NA	NA	NA	NA
otu290	0	Ascomycota	0	84	84	5	NA	NA	NA	NA	NA	NA	0.883579121807139	-0.518231157261185	-0.93981514379429	-0.195302002438283	NA	NA	NA	NA	NA	NA	NA	NA	NA	NA	0.305909745123794	0.144069295352605	0.759734857241665	0.0375759746625204	NA	NA	NA	NA
otu291	0	Basidiomycota	85	0	85	7	-0.267694095621781	-1.65570648089519	NA	NA	-0.719699803551547	1.28486233187351	NA	NA	NA	NA	NA	NA	NA	NA	0.023605157764737	1.29461833996368	NA	NA	0.75486394868711	3.7191184266222	NA	NA	NA	NA	NA	NA	NA	NA
otu292	0	Ascomycota	84	0	84	13	-0.39608036976225	0.0918707135395439	-0.323236881598037	-0.038421271191978	NA	NA	NA	NA	NA	NA	NA	NA	NA	NA	0.0689024551222892	0.00531456805988111	0.0648493157849758	0.0013523698470444	NA	NA	NA	NA	NA	NA	NA	NA	NA	NA
otu293	0	Basidiomycota	0	76	76	4	NA	NA	NA	NA	NA	NA	1.00680414438553	0.0746293643437815	NA	NA	1.0536260277983	-0.290182828017889	NA	NA	NA	NA	NA	NA	NA	NA	0.317747686902785	0.00239019791721608	NA	NA	0.739020778306624	0.0938037427836431	NA	NA
otu294	0	Ascomycota	82	0	82	20	0.458742263977434	0.451438693707663	0.458245722375946	0.412011497859337	NA	NA	NA	NA	NA	NA	NA	NA	NA	NA	0.138642641937943	0.192487536537404	0.195502213978749	0.233271644232785	NA	NA	NA	NA	NA	NA	NA	NA	NA	NA
otu295	0	Ascomycota	82	0	82	15	0.106667605504879	0.387559917734667	0.0975635953373763	0.295767784396741	NA	NA	NA	NA	NA	NA	NA	NA	NA	NA	0.00624659234337826	0.118222875215892	0.00738497768117481	0.100176018984636	NA	NA	NA	NA	NA	NA	NA	NA	NA	NA
otu296	0	Ascomycota	82	0	82	19	-0.447245199294746	0.355272286691805	-0.467553426191953	0.255947184660187	NA	NA	NA	NA	NA	NA	NA	NA	NA	NA	0.131780361199056	0.119214125099684	0.203524796126254	0.0900210330278961	NA	NA	NA	NA	NA	NA	NA	NA	NA	NA
otu297	0	Ascomycota	82	0	82	13	0.743597580901252	0.140596205238213	0.729451295903037	0.145883398058122	NA	NA	NA	NA	NA	NA	NA	NA	NA	NA	0.182139969388803	0.00933517052598157	0.247695117180697	0.0146226142937796	NA	NA	NA	NA	NA	NA	NA	NA	NA	NA
otu298	0	Basidiomycota	0	81	81	12	NA	NA	NA	NA	NA	NA	0.771923979104808	0.134674334552535	NA	NA	0.761917219071568	0.166812332485034	NA	NA	NA	NA	NA	NA	NA	NA	0.326873355587527	0.0136214112109847	NA	NA	0.676296740159693	0.0542464232433463	NA	NA
otu299	0	Ascomycota	81	0	81	17	0.52245269662305	-0.512732045304223	0.603112470195503	-0.545810204271029	NA	NA	NA	NA	NA	NA	NA	NA	NA	NA	0.134869743659068	0.186228969149648	0.253987720609021	0.307034970804586	NA	NA	NA	NA	NA	NA	NA	NA	NA	NA
otu3	0	Basidiomycota	0	22	22	3	NA	NA	NA	NA	NA	NA	-0.773026743073471	0.136479784255711	NA	NA	-0.863946029983508	-0.635237664857224	NA	NA	NA	NA	NA	NA	NA	NA	0.140489125557027	0.00599531900677694	NA	NA	0.372664615270897	0.33714016421179	NA	NA
otu30	0	Ascomycota	1115	0	1115	12	-0.0970313379756235	-0.787727099081791	0.0588948190545213	-0.924489429147859	NA	NA	NA	NA	NA	NA	NA	NA	NA	NA	0.00465205265524434	0.439559720913643	0.00242197852336743	0.880863148748957	NA	NA	NA	NA	NA	NA	NA	NA	NA	NA
otu300	0	Basidiomycota	81	0	81	7	-0.816380975365933	0.743920293094809	NA	NA	-0.798582123277632	-1.53886722970276	NA	NA	NA	NA	NA	NA	NA	NA	0.219540714769293	0.2613532284445	NA	NA	0.929405170674869	5.33493480067583	NA	NA	NA	NA	NA	NA	NA	NA
otu301	0	Unknown	0	62	62	8	NA	NA	NA	NA	NA	NA	1.1702009474077	-0.114490158046098	NA	NA	NA	NA	NA	NA	NA	NA	NA	NA	NA	NA	0.643879441007661	0.00843804714213934	NA	NA	NA	NA	NA	NA
otu302	0	Basidiomycota	0	68	68	10	NA	NA	NA	NA	NA	NA	1.01891652619354	0.362639717052567	NA	NA	1.0736463077542	0.26485489896516	NA	NA	NA	NA	NA	NA	NA	NA	0.569518281907588	0.0987650212795188	NA	NA	1.3429015859152	0.136751097004901	NA	NA
otu303	0	Ascomycota	78	0	78	12	-0.164561675271822	0.0535379669457329	-0.103684564187049	-0.101794388900162	NA	NA	NA	NA	NA	NA	NA	NA	NA	NA	0.0104071906915046	0.00157923077156175	0.00583848068530471	0.00830630266224102	NA	NA	NA	NA	NA	NA	NA	NA	NA	NA
otu305	0	Ascomycota	77	0	77	4	NA	NA	NA	NA	NA	NA	NA	NA	NA	NA	NA	NA	NA	NA	NA	NA	NA	NA	NA	NA	NA	NA	NA	NA	NA	NA	NA	NA
otu306	0	Basidiomycota	0	58	58	2	NA	NA	NA	NA	NA	NA	NA	NA	NA	NA	NA	NA	NA	NA	NA	NA	NA	NA	NA	NA	NA	NA	NA	NA	NA	NA	NA	NA
[truncated: 1,019 more rows]
