# Supplementary material for: Leaf and Root-Associated Fungal Assemblages Do Not Follow Similar Elevational Diversity Patterns
Source: PLoS One. 2014 Jun 27;9(6):e100668. doi: 10.1371/journal.pone.0100668 (PMC4074112; doi:10.1371/journal.pone.0100668)
Supplement: Table S3 — Pearson coefficients of correlation between the environmental variables. Significant correlations are indicated with asterisks for the following thresholds: ***<0.001<**<0.01<*<0.05. (XLS) [file pone.0100668.s006.xls]

## Sheet: TableS3
Table S3: Pearson's coefficient of correlation between the environmental variables. Significant correlations are indicated with asterisks for the following thresholds: ***<0.001<**<0.01<*<0.05
	Elevation	Mean annual	Annual	Soil	Carbon	Nitrogen	Ratio C:N
		temperature	precipitation	pH	content	content
Mean annual temperature	-0.72***	1
Annual precipitation	0.37*	-0.52**	1
Soil pH	0.28	0.05	0.14	1
Carbon content	0.42*	-0.51**	0.44*	-0.04	1
Nitrogen content	0.54**	-0.59***	0.58***	0.04	0.94***	1
Ratio C:N	-0.35*	0.11	-0.45**	-0.35*	0.23	-0.08	1
Phosphorus content	0.58***	-0.56***	0.54**	-0.17	0.53**	0.68***	-0.45**
