# Supplementary material for: Leaf and Root-Associated Fungal Assemblages Do Not Follow Similar Elevational Diversity Patterns
Source: PLoS One. 2014 Jun 27;9(6):e100668. doi: 10.1371/journal.pone.0100668 (PMC4074112; doi:10.1371/journal.pone.0100668)
Supplement: Table S4 — Estimated richness per plot. The richness was estimated from rarefaction at a sequencing depth of 1 400 and 500 sequences per leaf and root samples, respectively. See Materials and Methods for the detailed estimation methods. (XLS) [file pone.0100668.s007.xls]

## Sheet: TableS4_Richness
Region	Elevation	Plot	Type of material	Soil pH	Mean annual temperature (°C)	Number of reads	% ECM MOTUs	% Ascomycetes MOTUS	% Basidiomycetes MOTUs	Estimated richness	Estimated Ascomycete richness	Estimated Basidiomycete richness	Estimated ectomycorrhizal richness
Alpes	750	A	leaf	5.7	10.7	2805	0	0.808	0.192	124.9	100.919	23.9808	0
Alpes	750	B	leaf	5.2	10.7	3000	0	0.819	0.181	112.5	92.1375	20.3625	0
Alpes	750	C	leaf	5.2	10.7	2715	0	0.831	0.169	103.6	86.0916	17.5084	0
Alpes	1100	A	leaf	4.1	10.1	2490	0	0.862	0.138	130.2	112.232	17.9676	0
Alpes	1100	B	leaf	4.3	10.1	2770	0	0.76	0.24	136.4	103.664	32.736	0
Alpes	1100	C	leaf	4.5	10.1	2727	0	0.797	0.203	142.5	113.573	28.9275	0
Alpes	1450	A	leaf	4.9	9.0	1916	0	0.752	0.248	144.8	108.89	35.9104	0
Alpes	1450	B	leaf	4.6	9.0	1733	0	0.815	0.185	143	116.545	26.455	0
Alpes	1450	C	leaf	4.9	9.0	2204	0	0.756	0.244	151.6	114.61	36.9904	0
Pyrenees	131	A	leaf	4.6	13.2	3332	0	0.758	0.242	107	81.106	25.894	0
Pyrenees	131	B	leaf	4.5	13.2	5253	0	0.724	0.276	176.5	127.786	48.714	0
Pyrenees	131	C	leaf	4.7	13.2	5195	0	0.733	0.267	189.3	138.757	50.5431	0
Pyrenees	488	A	leaf	4.8	12.0	6027	0	0.73	0.27	175.6	128.188	47.412	0
Pyrenees	488	B	leaf	4.7	12.0	5858	0	0.79	0.21	180.2	142.358	37.842	0
Pyrenees	488	C	leaf	5.0	12.0	9369	0	0.777	0.223	199.2	154.778	44.4216	0
Pyrenees	833	A	leaf	4.4	10.2	9809	0	0.752	0.248	169.6	127.539	42.0608	0
Pyrenees	833	B	leaf	4.3	10.2	9012	0	0.76	0.24	175	133	42	0
Pyrenees	833	C	leaf	4.3	10.2	11224	0	0.697	0.303	184.1	128.318	55.7823	0
Pyrenees	1190	A	leaf	5.9	9.3	15630	0	0.724	0.276	181.9	131.696	50.2044	0
Pyrenees	1190	B	leaf	6.4	9.3	6025	0	0.756	0.244	170.9	129.2	41.6996	0
Pyrenees	1190	C	leaf	6.9	9.3	7792	0	0.714	0.286	157.2	112.241	44.9592	0
Pyrenees	1533	A	leaf	4.9	7.5	3569	0	0.736	0.264	174.8	128.653	46.1472	0
Pyrenees	1533	B	leaf	5.3	7.5	3181	0	0.727	0.273	184.9	134.422	50.4777	0
Pyrenees	1533	C	leaf	4.7	7.5	3767	0	0.702	0.298	177.9	124.886	53.0142	0
Vosges	380	A	leaf	3.9	9.1	2663	0	0.704	0.296	145.9	102.714	43.1864	0
Vosges	380	B	leaf	4.0	9.1	1653	0	0.793	0.207	164.2	130.211	33.9894	0
Vosges	380	C	leaf	4.1	9.1	2052	0	0.848	0.152	130.4	110.579	19.8208	0
Vosges	550	A	leaf	4.6	9.0	2498	0	0.836	0.164	134.2	112.191	22.0088	0
Vosges	550	B	leaf	4.5	9.0	1487	0	0.874	0.126	127.9	111.785	16.1154	0
Vosges	550	C	leaf	4.5	9.0	1640	0	0.903	0.097	130.9	118.203	12.6973	0
Vosges	1180	A	leaf	4.2	7.3	2580	0	0.698	0.302	155	108.19	46.81	0
Vosges	1180	B	leaf	4.2	7.3	3614	0	0.696	0.304	147.5	102.66	44.84	0
Vosges	1180	C	leaf	4.3	7.3	2199	0	0.824	0.176	136.5	112.476	24.024	0
Alpes	750	A	root	5.7	10.7	3158	0.217	0.535	0.401	150.7	80.6245	60.4307	32.7019
Alpes	750	B	root	5.2	10.7	2390	0.2	0.532	0.393	147.8	78.6296	58.0854	29.56
Alpes	750	C	root	5.2	10.7	2016	0.198	0.492	0.42	157.2	77.3424	66.024	31.1256
Alpes	1100	A	root	4.1	10.1	2647	0.177	0.565	0.347	123.3	69.6645	42.7851	21.8241
Alpes	1100	B	root	4.3	10.1	3092	0.141	0.558	0.327	95.6	53.3448	31.2612	13.4796
Alpes	1100	C	root	4.5	10.1	1154	0.18	0.547	0.387	114	62.358	44.118	20.52
Alpes	1450	A	root	4.9	9.0	1264	0.245	0.459	0.464	135.1	62.0109	62.6864	33.0995
Alpes	1450	B	root	4.6	9.0	532	0.236	0.5	0.419	151.8	75.9	63.6042	35.8248
Alpes	1450	C	root	4.9	9.0	2759	0.256	0.48	0.458	137.3	65.904	62.8834	35.1488
Pyrenees	131	A	root	4.6	13.2	1775	0.2	0.628	0.3	110.4	69.3312	33.12	22.08
Pyrenees	131	B	root	4.5	13.2	1984	0.18	0.61	0.305	117.6	71.736	35.868	21.168
Pyrenees	131	C	root	4.7	13.2	1878	0.237	0.544	0.386	129.3	70.3392	49.9098	30.6441
Pyrenees	488	A	root	4.8	12.0	3492	0.226	0.508	0.407	139.5	70.866	56.7765	31.527
Pyrenees	488	B	root	4.7	12.0	1263	0.237	0.515	0.402	117.7	60.6155	47.3154	27.8949
Pyrenees	488	C	root	5.0	12.0	3172	0.223	0.531	0.403	146	77.526	58.838	32.558
Pyrenees	833	A	root	4.4	10.2	2658	0.204	0.536	0.362	135.3	72.5208	48.9786	27.6012
Pyrenees	833	B	root	4.3	10.2	1675	0.263	0.491	0.411	135.9	66.7269	55.8549	35.7417
Pyrenees	833	C	root	4.3	10.2	1868	0.18	0.564	0.322	122.9	69.3156	39.5738	22.122
Pyrenees	1190	A	root	5.9	9.3	2031	0.225	0.45	0.478	130.3	58.635	62.2834	29.3175
Pyrenees	1190	B	root	6.4	9.3	614	0.197	0.582	0.352	111.9	65.1258	39.3888	22.0443
Pyrenees	1190	C	root	6.9	9.3	2043	0.137	0.588	0.363	105.7	62.1516	38.3691	14.4809
Pyrenees	1533	A	root	4.9	7.5	1359	0.264	0.456	0.446	123	56.088	54.858	32.472
Pyrenees	1533	B	root	5.3	7.5	2030	0.257	0.486	0.436	100.5	48.843	43.818	25.8285
Pyrenees	1533	C	root	4.7	7.5	2518	0.265	0.489	0.404	120.8	59.0712	48.8032	32.012
Vosges	380	A	root	3.9	9.1	3109	0.15	0.519	0.348	117	60.723	40.716	17.55
Vosges	380	B	root	4.0	9.1	3296	0.171	0.524	0.358	122.1	63.9804	43.7118	20.8791
Vosges	380	C	root	4.1	9.1	3435	0.199	0.506	0.365	117.6	59.5056	42.924	23.4024
Vosges	550	A	root	4.6	9.0	2551	0.219	0.43	0.444	134.1	57.663	59.5404	29.3679
Vosges	550	B	root	4.5	9.0	2590	0.196	0.516	0.38	133.6	68.9376	50.768	26.1856
Vosges	550	C	root	4.5	9.0	2556	0.202	0.481	0.408	130.9	62.9629	53.4072	26.4418
Vosges	1180	A	root	4.2	7.3	2880	0.201	0.387	0.477	105.8	40.9446	50.4666	21.2658
Vosges	1180	B	root	4.2	7.3	3350	0.214	0.417	0.439	88.5	36.9045	38.8515	18.939
Vosges	1180	C	root	4.3	7.3	2644	0.251	0.422	0.453	110.1	46.4622	49.8753	27.6351
